# Supplementary material for: Prevalence and determinants of adolescent idiopathic scoliosis from school screening in Xiaoshan District, Hangzhou, China
Source: Front Public Health. 2025 Jun 18;13:1595793. doi: 10.3389/fpubh.2025.1595793 (PMC12213709; doi:10.3389/fpubh.2025.1595793)
Supplement: Supplementary file 1 [file Supplementary_file_1.XLSX]

## Sheet: school
Name	Period of study	Sex	Age	General inspection（Lateral curvature of spine）	General examination (anterior and posterior curvature)	俯卧试验	脊柱侧弯家族史	Forward bending test_summary	久坐时间	运动时间	舞蹈活动	Adams Test
胡翛然	小学	女	9	正常	正常		UNKNOW	胸段：无侧弯；胸腰段：无侧弯；腰段：无侧弯	1	1	0	阴性
黄子恒	小学	男	8	正常	正常		UNKNOW	胸段：无侧弯；胸腰段：无侧弯；腰段：无侧弯	1	1	0	阴性
雕垣楚	小学	男	8	正常	正常		无	胸段：无侧弯；胸腰段：无侧弯；腰段：无侧弯	1	0	0	阴性
陈郭晓熹	小学	男	8	正常	正常		UNKNOW	胸段：无侧弯；胸腰段：无侧弯；腰段：无侧弯	1	1	1	阴性
王奇奇	小学	女	8	正常	正常		无	胸段：无侧弯；胸腰段：无侧弯；腰段：无侧弯	0	0	0	阴性
沈星妍	小学	女	8	正常	正常		无	胸段：无侧弯；胸腰段：无侧弯；腰段：无侧弯	1	1	0	阴性
李圣博	小学	男	8	双肩不等高	正常		无	胸段：无侧弯；胸腰段：无侧弯；腰段：无侧弯	0	0	0	阴性
戚淇	小学	女	8	正常	正常		无	胸段：无侧弯；胸腰段：无侧弯；腰段：无侧弯	1	1	0	阴性
张天泽	小学	男	8	正常	正常		UNKNOW	胸段：无侧弯；胸腰段：无侧弯；腰段：无侧弯	1	0	0	阴性
陈纪桦	小学	男	8	正常	正常		无	胸段：无侧弯；胸腰段：无侧弯；腰段：无侧弯	1	1	0	阴性
史岱西	小学	女	9	正常	正常		UNKNOW	胸段：无侧弯；胸腰段：无侧弯；腰段：无侧弯	0	0	0	阴性
卢孟钰	小学	男	8	正常	正常		无	胸段：无侧弯；胸腰段：无侧弯；腰段：无侧弯	1	1	0	阴性
余芳郁	小学	女	8	双肩不等高	正常		无	胸段：无侧弯；胸腰段：无侧弯；腰段：无侧弯	1	0	0	阴性
陈宏宇	小学	男	8	正常	正常		无	胸段：无侧弯；胸腰段：无侧弯；腰段：无侧弯	1	1	0	阴性
郝珮含	小学	女	8	双肩不等高	正常		无	胸段：无侧弯；胸腰段：无侧弯；腰段：无侧弯	1	1	1	阴性
郑哲晗	小学	男	8	正常	正常		无	胸段：无侧弯；胸腰段：无侧弯；腰段：无侧弯	0	1	0	阴性
蔡芯	小学	女	8	正常	正常		无	胸段：无侧弯；胸腰段：无侧弯；腰段：无侧弯	1	0	0	阴性
叶志成	小学	男	8	正常	正常		无	胸段：无侧弯；胸腰段：无侧弯；腰段：无侧弯	1	1	0	阴性
裘洛伊	小学	女	8	正常	正常		无	胸段：无侧弯；胸腰段：无侧弯；腰段：无侧弯	0	1	0	阴性
郑有	小学	男	8	正常	正常		UNKNOW	胸段：无侧弯；胸腰段：无侧弯；腰段：无侧弯	1	0	0	阴性
郑炜彤	小学	女	8	正常	正常		无	胸段：无侧弯；胸腰段：无侧弯；腰段：无侧弯	1	1	0	阴性
陆槿恩	小学	女	9	正常	正常		无	胸段：无侧弯；胸腰段：无侧弯；腰段：无侧弯	0	1	0	阴性
陈星宇	小学	男	8	正常	正常		无	胸段：无侧弯；胸腰段：无侧弯；腰段：无侧弯	0	1	0	阴性
陈芋晔	小学	男	8	正常	正常		无	胸段：无侧弯；胸腰段：无侧弯；腰段：无侧弯	0	0	1	阴性
项翊淳	小学	女	8	正常	正常		无	胸段：无侧弯；胸腰段：无侧弯；腰段：无侧弯	0	1	0	阴性
黄翊涵	小学	男	9	正常	正常		无	胸段：无侧弯；胸腰段：无侧弯；腰段：无侧弯	0	1	0	阴性
孟佳阳	小学	男	8	正常	正常		UNKNOW	胸段：无侧弯；胸腰段：无侧弯；腰段：无侧弯	0	1	0	阴性
胡稷谦	小学	男	8	正常	正常		无	胸段：无侧弯；胸腰段：无侧弯；腰段：无侧弯	0	1	0	阴性
王恩雨	小学	女	8	正常	正常		无	胸段：无侧弯；胸腰段：无侧弯；腰段：无侧弯	0	0	0	阴性
樊睿琛	小学	女	8	正常	正常		无	胸段：无侧弯；胸腰段：无侧弯；腰段：无侧弯	0	0	0	阴性
林若伊	小学	女	9	正常	正常		无	胸段：无侧弯；胸腰段：无侧弯；腰段：无侧弯	0	0	0	阴性
李元昊	小学	男	8	正常	正常		无	胸段：无侧弯；胸腰段：无侧弯；腰段：无侧弯	0	1	1	阴性
曹楚怡	小学	女	9	正常	正常		无	胸段：无侧弯；胸腰段：无侧弯；腰段：无侧弯	0	1	0	阴性
吴浩然	小学	男	8	正常	正常		无	胸段：无侧弯；胸腰段：无侧弯；腰段：无侧弯	0	1	0	阴性
刘俞杉	小学	女	8	正常	正常		UNKNOW	胸段：无侧弯；胸腰段：无侧弯；腰段：无侧弯	0	1	0	阴性
茹予晗	小学	女	8	正常	正常		无	胸段：无侧弯；胸腰段：无侧弯；腰段：无侧弯	0	1	0	阴性
原诗涵	小学	女	9	正常	正常		无	胸段：无侧弯；胸腰段：无侧弯；腰段：无侧弯	0	0	0	阴性
吴竞添	小学	男	8	正常	正常		无	胸段：无侧弯；胸腰段：无侧弯；腰段：无侧弯	0	1	0	阴性
周林汐	小学	女	8	正常	正常		无	胸段：无侧弯；胸腰段：无侧弯；腰段：无侧弯	0	0	0	阴性
崔子罕	小学	男	8	正常	正常		无	胸段：无侧弯；胸腰段：无侧弯；腰段：无侧弯	0	1	0	阴性
李可欣	小学	女	9	正常	正常		无	胸段：无侧弯；胸腰段：无侧弯；腰段：无侧弯	0	1	0	阴性
李梓维	小学	男	8	正常	正常		无	胸段：无侧弯；胸腰段：无侧弯；腰段：无侧弯	0	0	0	阴性
林泽铭	小学	男	8	双肩不等高	正常		无	胸段：无侧弯；胸腰段：无侧弯；腰段：无侧弯	0	1	0	阴性
田梓辰	小学	男	8	正常	正常		无	胸段：无侧弯；胸腰段：无侧弯；腰段：无侧弯	0	1	1	阴性
章祐赫	小学	男	8	正常	正常		无	胸段：无侧弯；胸腰段：无侧弯；腰段：无侧弯	1	1	0	阴性
胡磊霄	小学	男	8	正常	正常		无	胸段：无侧弯；胸腰段：无侧弯；腰段：无侧弯	1	1	0	阴性
王子怡	小学	女	9	正常	正常		无	胸段：无侧弯；胸腰段：无侧弯；腰段：无侧弯	0	0	0	阴性
董易梵	小学	女	8	正常	正常		无	胸段：无侧弯；胸腰段：无侧弯；腰段：无侧弯	1	1	0	阴性
诸葛安辰	小学	女	8	正常	正常		无	胸段：无侧弯；胸腰段：无侧弯；腰段：无侧弯	1	1	0	阴性
赵庭喃	小学	女	8	正常	正常		无	胸段：无侧弯；胸腰段：无侧弯；腰段：无侧弯	1	1	1	阴性
李益希	小学	男	8	正常	正常		无	胸段：无侧弯；胸腰段：无侧弯；腰段：无侧弯	1	1	0	阴性
胡云龙	小学	男	10	正常	正常		无	胸段：无侧弯；胸腰段：无侧弯；腰段：无侧弯	1	1	0	阴性
杨简聪	小学	女	10	正常	正常		UNKNOW	胸段：无侧弯；胸腰段：无侧弯；腰段：无侧弯	0	1	0	阴性
胡思彤	小学	女	10	正常	正常		无	胸段：无侧弯；胸腰段：无侧弯；腰段：无侧弯	1	1	0	阴性
胡熙悦	小学	女	10	正常	正常		无	胸段：无侧弯；胸腰段：无侧弯；腰段：无侧弯	0	1	0	阴性
邵一玲	小学	女	10	正常	正常		UNKNOW	胸段：无侧弯；胸腰段：无侧弯；腰段：无侧弯	1	0	0	阴性
邹习堃	小学	男	10	正常	正常		无	胸段：无侧弯；胸腰段：无侧弯；腰段：无侧弯	1	1	1	阴性
郎天与	小学	男	10	正常	正常		UNKNOW	胸段：无侧弯；胸腰段：无侧弯；腰段：无侧弯	0	0	0	阴性
黄胤铭	小学	男	10	正常	正常		无	胸段：无侧弯；胸腰段：无侧弯；腰段：无侧弯	1	0	0	阴性
黄若晗	小学	女	11	正常	正常		无	胸段：无侧弯；胸腰段：无侧弯；腰段：无侧弯	1	1	0	阴性
王硕毅	小学	男	10	正常	正常		脊柱弯曲异常家族史	胸段：无侧弯；胸腰段：无侧弯；腰段：无侧弯	0	1	0	阴性
校佳瑄	小学	女	10	正常	正常		无	胸段：无侧弯；胸腰段：无侧弯；腰段：无侧弯	0	1	0	阴性
来浩田	小学	男	10	正常	正常		无	胸段：无侧弯；胸腰段：无侧弯；腰段：无侧弯	0	1	1	阴性
朱祉烨	小学	女	10	正常	正常		无	胸段：无侧弯；胸腰段：无侧弯；腰段：无侧弯	0	1	0	阴性
徐睿毅	小学	男	10	正常	正常		无	胸段：无侧弯；胸腰段：无侧弯；腰段：无侧弯	0	1	0	阴性
张垚	小学	男	10	正常	正常		脊柱弯曲异常家族史	胸段：无侧弯；胸腰段：无侧弯；腰段：无侧弯	0	0	0	阴性
吴易阳	小学	男	10	正常	正常		无	胸段：无侧弯；胸腰段：无侧弯；腰段：无侧弯	0	0	0	阴性
余之途	小学	男	11	正常	正常		无	胸段：无侧弯；胸腰段：无侧弯；腰段：无侧弯	1	1	0	阴性
何军翰	小学	男	10	正常	正常		UNKNOW	胸段：无侧弯；胸腰段：无侧弯；腰段：无侧弯	0	0	0	阴性
李佳昊	小学	男	11	正常	正常		UNKNOW	胸段：无侧弯；胸腰段：无侧弯；腰段：无侧弯	1	0	1	阴性
蒋思妍	小学	女	10	正常	正常		无	胸段：无侧弯；胸腰段：无侧弯；腰段：无侧弯	1	1	0	阴性
陈旭朋	小学	男	10	正常	正常		UNKNOW	胸段：无侧弯；胸腰段：无侧弯；腰段：无侧弯	0	1	0	阴性
陈泽阳	小学	男	10	正常	正常		无	胸段：无侧弯；胸腰段：无侧弯；腰段：无侧弯	1	1	0	阴性
陈淽融	小学	女	10	正常	正常		UNKNOW	胸段：无侧弯；胸腰段：无侧弯；腰段：无侧弯	1	1	0	阴性
黄晋野	小学	男	10	正常	正常		UNKNOW	胸段：无侧弯；胸腰段：无侧弯；腰段：无侧弯	0	1	0	阴性
何欣宜	小学	女	10	正常	正常		UNKNOW	胸段：无侧弯；胸腰段：无侧弯；腰段：无侧弯	1	1	0	阴性
严佳玺	小学	男	11	正常	正常		无	胸段：无侧弯；胸腰段：无侧弯；腰段：无侧弯	1	0	1	阴性
朱梦瑾	小学	女	11	正常	正常		无	胸段：无侧弯；胸腰段：无侧弯；腰段：无侧弯	1	0	0	阴性
施锦仪	小学	女	11	正常	正常		无	胸段：无侧弯；胸腰段：无侧弯；腰段：无侧弯	1	1	0	阴性
徐艺宸	小学	女	10	正常	正常		无	胸段：无侧弯；胸腰段：无侧弯；腰段：无侧弯	1	1	0	阴性
徐梓城	小学	男	10	双肩不等高	正常		脊柱弯曲异常家族史	胸段：无侧弯；胸腰段：无侧弯；腰段：无侧弯	1	1	0	阴性
ZhangMiranda	小学	女	11	正常	正常		UNKNOW	胸段：无侧弯；胸腰段：无侧弯；腰段：无侧弯	1	0	0	阴性
张轩瑜	小学	男	10	正常	正常		无	胸段：无侧弯；胸腰段：无侧弯；腰段：无侧弯	1	1	0	阴性
吴卓元	小学	女	11	正常	正常		UNKNOW	胸段：无侧弯；胸腰段：无侧弯；腰段：无侧弯	0	1	0	阴性
刘子睿	小学	男	10	正常	正常		无	胸段：无侧弯；胸腰段：无侧弯；腰段：无侧弯	1	1	0	阴性
黄众天	小学	男	11	正常	正常		无	胸段：无侧弯；胸腰段：无侧弯；腰段：无侧弯	0	0	1	阴性
陈天乐	小学	男	11	正常	正常		无	胸段：无侧弯；胸腰段：无侧弯；腰段：无侧弯	1	1	0	阴性
龚络祁	小学	男	11	正常	正常		无	胸段：无侧弯；胸腰段：无侧弯；腰段：无侧弯	1	1	0	阴性
金林	小学	男	11	正常	正常		无	胸段：无侧弯；胸腰段：无侧弯；腰段：无侧弯	1	0	0	阴性
王睿博	小学	男	10	正常	正常		无	胸段：无侧弯；胸腰段：无侧弯；腰段：无侧弯	0	1	0	阴性
王熙尔	小学	女	11	正常	正常		脊柱弯曲异常家族史	胸段：无侧弯；胸腰段：无侧弯；腰段：无侧弯	1	1	0	阴性
林承烁	小学	男	10	正常	正常		UNKNOW	胸段：无侧弯；胸腰段：无侧弯；腰段：无侧弯	1	1	0	阴性
李泓博	小学	男	10	正常	正常		UNKNOW	胸段：无侧弯；胸腰段：无侧弯；腰段：无侧弯	1	1	0	阴性
张涵涵	小学	女	10	正常	正常		UNKNOW	胸段：无侧弯；胸腰段：无侧弯；腰段：无侧弯	1	1	0	阴性
应宛洵	小学	女	10	正常	正常		无	胸段：无侧弯；胸腰段：无侧弯；腰段：无侧弯	1	0	0	阴性
孙胤之	小学	男	10	正常	正常		无	胸段：无侧弯；胸腰段：无侧弯；腰段：无侧弯	0	1	1	阴性
周欣奕	小学	女	11	正常	正常		无	胸段：无侧弯；胸腰段：无侧弯；腰段：无侧弯	1	1	0	阴性
周凯莉	小学	女	10	正常	正常		UNKNOW	胸段：无侧弯；胸腰段：无侧弯；腰段：无侧弯	0	1	0	阴性
吴泽雨	小学	女	10	正常	正常		UNKNOW	胸段：无侧弯；胸腰段：无侧弯；腰段：无侧弯	1	1	0	阴性
吕子涵	小学	女	11	双肩不等高	正常		UNKNOW	胸段：无侧弯；胸腰段：ATR>=5；腰段：无侧弯	1	0	0	阳性
吕佳霓	小学	女	10	正常	正常		UNKNOW	胸段：无侧弯；胸腰段：无侧弯；腰段：无侧弯	1	1	0	阴性
叶念之	小学	女	10	正常	正常		无	胸段：无侧弯；胸腰段：ATR>=5；腰段：无侧弯	1	1	0	阳性
周金芝	小学	女	10	正常	正常		脊柱弯曲异常家族史	胸段：无侧弯；胸腰段：无侧弯；腰段：无侧弯	0	1	0	阴性
ChenYueyan	小学	女	10	正常	正常		无	胸段：无侧弯；胸腰段：无侧弯；腰段：无侧弯	0	1	1	阴性
林子玥	小学	女	10	正常	正常		无	胸段：无侧弯；胸腰段：无侧弯；腰段：无侧弯	1	1	0	阴性
黄绍航	小学	男	10	正常	正常		无	胸段：无侧弯；胸腰段：无侧弯；腰段：无侧弯	1	1	0	阴性
王艺霓	小学	女	11	正常	正常		无	胸段：无侧弯；胸腰段：无侧弯；腰段：无侧弯	0	1	0	阴性
王金雨	小学	女	11	正常	正常		UNKNOW	胸段：无侧弯；胸腰段：无侧弯；腰段：无侧弯	1	1	0	阴性
胡佳雯	小学	女	11	正常	正常		无	胸段：无侧弯；胸腰段：无侧弯；腰段：无侧弯	1	1	0	阴性
赵子宸	小学	男	10	正常	正常		无	胸段：无侧弯；胸腰段：无侧弯；腰段：无侧弯	0	1	0	阴性
赵紫瑜	小学	女	10	正常	正常		UNKNOW	胸段：无侧弯；胸腰段：无侧弯；腰段：无侧弯	0	0	0	阴性
金睿	小学	男	11	正常	正常		UNKNOW	胸段：无侧弯；胸腰段：无侧弯；腰段：无侧弯	0	1	0	阴性
陈希	小学	男	11	正常	正常		无	胸段：无侧弯；胸腰段：无侧弯；腰段：无侧弯	0	1	0	阴性
李珈念	小学	女	11	正常	正常		无	胸段：无侧弯；胸腰段：无侧弯；腰段：无侧弯	0	0	0	阴性
李彦成	小学	男	10	正常	正常		脊柱弯曲异常家族史	胸段：无侧弯；胸腰段：无侧弯；腰段：无侧弯	0	1	1	阴性
施博予	小学	男	11	正常	正常		无	胸段：无侧弯；胸腰段：无侧弯；腰段：无侧弯	0	1	0	阴性
戴安妮	小学	女	11	正常	正常		UNKNOW	胸段：无侧弯；胸腰段：无侧弯；腰段：无侧弯	0	1	0	阴性
徐江涵	小学	男	10	正常	正常		UNKNOW	胸段：无侧弯；胸腰段：无侧弯；腰段：无侧弯	0	0	0	阴性
张齐悦	小学	女	10	正常	正常		UNKNOW	胸段：无侧弯；胸腰段：无侧弯；腰段：无侧弯	0	1	0	阴性
吴淳熙	小学	女	10	正常	正常		无	胸段：无侧弯；胸腰段：无侧弯；腰段：无侧弯	0	1	0	阴性
xianganthony	小学	男	10	正常	正常		无	胸段：无侧弯；胸腰段：无侧弯；腰段：无侧弯	0	1	0	阴性
GuoSolomon	小学	男	10	正常	正常		无	胸段：无侧弯；胸腰段：无侧弯；腰段：无侧弯	0	1	0	阴性
孙秀吉	小学	男	10	正常	正常		脊柱弯曲异常家族史	胸段：无侧弯；胸腰段：无侧弯；腰段：无侧弯	0	1	0	阴性
俞茜觅	小学	女	10	正常	正常		UNKNOW	胸段：无侧弯；胸腰段：无侧弯；腰段：无侧弯	0	1	1	阴性
余越宸	小学	男	10	正常	正常		无	胸段：无侧弯；胸腰段：无侧弯；腰段：无侧弯	0	0	0	阴性
黄思诚	小学	男	10	正常	正常		无	胸段：无侧弯；胸腰段：无侧弯；腰段：无侧弯	0	1	0	阴性
顾梓依	小学	女	10	正常	正常		脊柱弯曲异常家族史	胸段：无侧弯；胸腰段：无侧弯；腰段：无侧弯	0	1	0	阴性
靳宝	小学	男	10	正常	正常		无	胸段：无侧弯；胸腰段：无侧弯；腰段：无侧弯	0	0	0	阴性
陈莘然	小学	女	10	正常	正常		无	胸段：无侧弯；胸腰段：无侧弯；腰段：无侧弯	0	1	0	阴性
陈糯	小学	女	10	正常	正常		UNKNOW	胸段：无侧弯；胸腰段：无侧弯；腰段：无侧弯	0	0	0	阴性
陈以恒	小学	男	10	正常	正常		UNKNOW	胸段：无侧弯；胸腰段：无侧弯；腰段：无侧弯	0	1	0	阴性
胡泽凯	小学	男	10	正常	正常		脊柱弯曲异常家族史	胸段：无侧弯；胸腰段：无侧弯；腰段：无侧弯	0	0	1	阴性
杨智珺	小学	女	11	正常	正常		无	胸段：无侧弯；胸腰段：无侧弯；腰段：无侧弯	1	1	0	阴性
朱涵锐	小学	男	10	正常	正常		UNKNOW	胸段：无侧弯；胸腰段：无侧弯；腰段：无侧弯	1	0	0	阴性
徐园棋	小学	女	10	正常	正常		UNKNOW	胸段：无侧弯；胸腰段：无侧弯；腰段：无侧弯	0	1	0	阴性
张锦昊	小学	男	10	双肩不等高	正常		UNKNOW	胸段：无侧弯；胸腰段：无侧弯；腰段：无侧弯	1	1	0	阴性
寿杭杭	小学	男	11	正常	正常		UNKNOW	胸段：无侧弯；胸腰段：无侧弯；腰段：无侧弯	1	1	0	阴性
HungerMarie	小学	女	10	正常	正常		UNKNOW	胸段：无侧弯；胸腰段：无侧弯；腰段：无侧弯	1	1	0	阴性
刘慕童	小学	女	10	正常	正常		UNKNOW	胸段：无侧弯；胸腰段：无侧弯；腰段：无侧弯	1	1	0	阴性
王君陶	小学	女	10	正常	正常		无	胸段：无侧弯；胸腰段：无侧弯；腰段：无侧弯	1	1	0	阴性
沈天淇	小学	女	13	正常	正常		无	胸段：无侧弯；胸腰段：无侧弯；腰段：无侧弯	0	0	0	阴性
章嘉玮	小学	男	12	正常	正常		无	胸段：无侧弯；胸腰段：无侧弯；腰段：无侧弯	1	0	0	阴性
章璞骏	小学	男	12	正常	正常		无	胸段：无侧弯；胸腰段：无侧弯；腰段：无侧弯	0	1	0	阴性
胡俊熠	小学	男	12	正常	正常		脊柱弯曲异常家族史	胸段：无侧弯；胸腰段：无侧弯；腰段：无侧弯	1	1	1	阴性
董铄桐	小学	男	12	正常	正常		无	胸段：无侧弯；胸腰段：无侧弯；腰段：无侧弯	1	1	0	阴性
闫子赫	小学	女	12	正常	正常		UNKNOW	胸段：无侧弯；胸腰段：无侧弯；腰段：无侧弯	0	1	0	阴性
黄皓轩	小学	男	12	正常	正常		UNKNOW	胸段：无侧弯；胸腰段：无侧弯；腰段：无侧弯	1	0	0	阴性
龚玮茹	小学	女	12	正常	正常		UNKNOW	胸段：无侧弯；胸腰段：无侧弯；腰段：无侧弯	1	0	0	阴性
鲁仲雯	小学	女	12	正常	正常		脊柱弯曲异常家族史	胸段：无侧弯；胸腰段：无侧弯；腰段：无侧弯	0	1	0	阴性
鞠析彤	小学	女	12	正常	正常		UNKNOW	胸段：无侧弯；胸腰段：无侧弯；腰段：无侧弯	0	1	1	阴性
丁奕诚	小学	男	12	正常	正常		UNKNOW	胸段：无侧弯；胸腰段：无侧弯；腰段：无侧弯	0	1	0	阴性
唐豪骏	小学	男	13	正常	正常		无	胸段：无侧弯；胸腰段：无侧弯；腰段：无侧弯	0	0	0	阴性
林泽成	小学	男	12	正常	正常		脊柱弯曲异常家族史	胸段：无侧弯；胸腰段：无侧弯；腰段：无侧弯	0	1	0	阴性
姚佳轩	小学	男	13	正常	正常		无	胸段：无侧弯；胸腰段：无侧弯；腰段：无侧弯	0	1	0	阴性
傅丽元	小学	女	12	正常	正常		无	胸段：无侧弯；胸腰段：无侧弯；腰段：无侧弯	0	1	0	阴性
姚瑾	小学	女	12	正常	正常		无	胸段：无侧弯；胸腰段：无侧弯；腰段：无侧弯	1	0	0	阴性
张伊诺	小学	女	12	正常	正常		无	胸段：无侧弯；胸腰段：无侧弯；腰段：无侧弯	0	1	1	阴性
张明恩	小学	男	12	正常	正常		无	胸段：无侧弯；胸腰段：无侧弯；腰段：无侧弯	1	1	0	阴性
徐锘茜	小学	女	12	正常	正常		无	胸段：无侧弯；胸腰段：无侧弯；腰段：无侧弯	0	1	0	阴性
曾宝萱	小学	女	12	正常	正常		UNKNOW	胸段：无侧弯；胸腰段：无侧弯；腰段：无侧弯	1	1	0	阴性
朱陈壹	小学	女	12	正常	正常		UNKNOW	胸段：无侧弯；胸腰段：无侧弯；腰段：无侧弯	1	1	0	阴性
李畅	小学	男	12	正常	正常		UNKNOW	胸段：无侧弯；胸腰段：无侧弯；腰段：无侧弯	1	0	0	阴性
朱添煜	小学	男	13	正常	正常		脊柱弯曲异常家族史	胸段：无侧弯；胸腰段：无侧弯；腰段：无侧弯	0	1	1	阴性
柯欣妤	小学	女	13	正常	正常		UNKNOW	胸段：无侧弯；胸腰段：无侧弯；腰段：无侧弯	1	1	0	阴性
曹黄星伊	小学	女	12	正常	正常		无	胸段：无侧弯；胸腰段：无侧弯；腰段：无侧弯	1	0	0	阴性
韩子宣	小学	男	12	正常	正常		脊柱弯曲异常家族史	胸段：无侧弯；胸腰段：无侧弯；腰段：无侧弯	1	1	0	阴性
钱禹彤	小学	女	13	正常	正常		UNKNOW	胸段：无侧弯；胸腰段：无侧弯；腰段：无侧弯	1	1	0	阴性
谢泽阳	小学	男	13	正常	正常		无	胸段：无侧弯；胸腰段：无侧弯；腰段：无侧弯	1	0	0	阴性
肖米娜	小学	女	12	正常	正常		UNKNOW	胸段：无侧弯；胸腰段：无侧弯；腰段：无侧弯	0	1	0	阴性
王玥文	小学	女	12	正常	正常		UNKNOW	胸段：无侧弯；胸腰段：无侧弯；腰段：无侧弯	0	0	1	阴性
王敬亭	小学	女	12	正常	正常		UNKNOW	胸段：无侧弯；胸腰段：无侧弯；腰段：无侧弯	1	1	0	阴性
王佳祺	小学	男	12	正常	正常		无	胸段：无侧弯；胸腰段：无侧弯；腰段：无侧弯	1	1	0	阴性
李之瑞	小学	男	12	正常	正常		无	胸段：无侧弯；胸腰段：无侧弯；腰段：无侧弯	0	1	0	阴性
卢俊逸	小学	男	12	正常	正常		无	胸段：无侧弯；胸腰段：无侧弯；腰段：无侧弯	1	1	0	阴性
叶墨	小学	男	12	正常	正常		UNKNOW	胸段：无侧弯；胸腰段：无侧弯；腰段：无侧弯	1	1	0	阴性
叶星谷	小学	男	13	正常	正常		UNKNOW	胸段：无侧弯；胸腰段：无侧弯；腰段：无侧弯	0	1	0	阴性
吴紫函	小学	女	13	正常	正常		UNKNOW	胸段：无侧弯；胸腰段：无侧弯；腰段：无侧弯	0	1	1	阴性
周佳怡	小学	女	12	正常	正常		UNKNOW	胸段：无侧弯；胸腰段：无侧弯；腰段：无侧弯	0	0	0	阴性
姜尚熙	小学	女	13	正常	正常		脊柱弯曲异常家族史	胸段：无侧弯；胸腰段：无侧弯；腰段：无侧弯	0	1	0	阴性
孙杨逸	小学	女	12	正常	正常		UNKNOW	胸段：无侧弯；胸腰段：无侧弯；腰段：无侧弯	0	1	0	阴性
张明瑞	小学	男	13	正常	正常		UNKNOW	胸段：无侧弯；胸腰段：无侧弯；腰段：无侧弯	0	0	0	阴性
朱灵选	小学	男	12	正常	正常		脊柱弯曲异常家族史	胸段：无侧弯；胸腰段：无侧弯；腰段：无侧弯	0	1	0	阴性
杨子玄	小学	男	13	正常	正常		无	胸段：无侧弯；胸腰段：无侧弯；腰段：无侧弯	0	1	0	阴性
邵悦轩	小学	男	12	正常	正常		UNKNOW	胸段：无侧弯；胸腰段：无侧弯；腰段：无侧弯	0	1	0	阴性
吴钇呈	小学	男	12	正常	正常		脊柱弯曲异常家族史	胸段：无侧弯；胸腰段：无侧弯；腰段：无侧弯	0	0	0	阴性
项宇宸	小学	男	13	正常	正常		UNKNOW	胸段：无侧弯；胸腰段：无侧弯；腰段：无侧弯	0	1	1	阴性
项俊皓	小学	男	13	正常	正常		UNKNOW	胸段：无侧弯；胸腰段：无侧弯；腰段：无侧弯	0	1	0	阴性
陈奕名	小学	男	12	正常	正常		无	胸段：无侧弯；胸腰段：无侧弯；腰段：无侧弯	0	1	0	阴性
辛书翰	小学	女	12	正常	正常		脊柱弯曲异常家族史	胸段：无侧弯；胸腰段：无侧弯；腰段：无侧弯	0	0	0	阴性
赵瑀瑄	小学	男	12	正常	正常		UNKNOW	胸段：无侧弯；胸腰段：无侧弯；腰段：无侧弯	0	1	0	阴性
王嘉源	小学	女	12	正常	正常		脊柱弯曲异常家族史	胸段：无侧弯；胸腰段：无侧弯；腰段：无侧弯	0	1	0	阴性
沈可宣	小学	女	13	正常	正常		脊柱弯曲异常家族史	胸段：无侧弯；胸腰段：无侧弯；腰段：无侧弯	0	1	0	阴性
周于熙	小学	女	12	正常	正常		UNKNOW	胸段：无侧弯；胸腰段：无侧弯；腰段：无侧弯	0	1	0	阴性
周睿曦	小学	女	13	正常	正常		无	胸段：无侧弯；胸腰段：无侧弯；腰段：无侧弯	0	1	0	阴性
刘晨	小学	女	12	正常	正常		UNKNOW	胸段：无侧弯；胸腰段：无侧弯；腰段：无侧弯	0	0	0	阴性
俞灵菲	小学	男	12	正常	正常		UNKNOW	胸段：无侧弯；胸腰段：无侧弯；腰段：无侧弯	0	0	1	阴性
余逸涵	小学	男	12	正常	正常		无	胸段：无侧弯；胸腰段：无侧弯；腰段：无侧弯	0	1	0	阴性
沈晓曼	小学	女	12	正常	正常		UNKNOW	胸段：无侧弯；胸腰段：无侧弯；腰段：无侧弯	0	1	0	阴性
杨铭舟	小学	女	13	正常	正常		UNKNOW	胸段：无侧弯；胸腰段：无侧弯；腰段：无侧弯	1	1	0	阴性
李乐予	小学	女	12	正常	正常		无	胸段：无侧弯；胸腰段：无侧弯；腰段：无侧弯	1	1	0	阴性
朱语涵	小学	女	12	正常	正常		脊柱弯曲异常家族史	胸段：无侧弯；胸腰段：无侧弯；腰段：无侧弯	0	0	0	阴性
张雨新	小学	女	13	正常	正常		脊柱弯曲异常家族史	胸段：无侧弯；胸腰段：无侧弯；腰段：无侧弯	1	1	0	阴性
孙锦云	小学	男	12	正常	正常		UNKNOW	胸段：无侧弯；胸腰段：无侧弯；腰段：无侧弯	1	1	0	阴性
吴书拉	小学	女	12	正常	正常		UNKNOW	胸段：无侧弯；胸腰段：无侧弯；腰段：无侧弯	1	1	1	阴性
陈芸萱	小学	女	13	正常	正常		UNKNOW	胸段：无侧弯；胸腰段：无侧弯；腰段：无侧弯	1	1	0	阴性
王誉杰	小学	男	13	正常	正常		UNKNOW	胸段：无侧弯；胸腰段：无侧弯；腰段：无侧弯	1	1	0	阴性
陈楚程	小学	男	13	正常	正常		UNKNOW	胸段：无侧弯；胸腰段：无侧弯；腰段：无侧弯	0	1	0	阴性
陈奕菲	小学	男	12	正常	正常		UNKNOW	胸段：无侧弯；胸腰段：无侧弯；腰段：无侧弯	1	1	0	阴性
邵子政	小学	女	12	正常	正常		UNKNOW	胸段：无侧弯；胸腰段：无侧弯；腰段：无侧弯	0	0	0	阴性
赵浩添	小学	女	12	正常	正常		UNKNOW	胸段：无侧弯；胸腰段：无侧弯；腰段：无侧弯	1	1	0	阴性
谢尚逸	小学	女	12	正常	正常		UNKNOW	胸段：无侧弯；胸腰段：无侧弯；腰段：无侧弯	1	1	0	阴性
王赫然	小学	男	12	正常	正常		UNKNOW	胸段：无侧弯；胸腰段：无侧弯；腰段：无侧弯	0	1	0	阴性
王奕诺	小学	男	12	正常	正常		UNKNOW	胸段：无侧弯；胸腰段：无侧弯；腰段：无侧弯	1	1	0	阴性
王天瑶	小学	女	12	正常	正常		UNKNOW	胸段：无侧弯；胸腰段：无侧弯；腰段：无侧弯	1	1	0	阴性
杨铭继	小学	男	12	正常	正常		UNKNOW	胸段：无侧弯；胸腰段：无侧弯；腰段：无侧弯	0	1	1	阴性
杨振煜	小学	男	12	正常	正常		无	胸段：无侧弯；胸腰段：无侧弯；腰段：无侧弯	0	1	0	阴性
褚佳惠	小学	女	12	正常	正常		无	胸段：无侧弯；胸腰段：无侧弯；腰段：无侧弯	0	1	0	阴性
刘继蓬	小学	女	13	正常	正常		脊柱弯曲异常家族史	胸段：无侧弯；胸腰段：无侧弯；腰段：无侧弯	0	1	0	阴性
应骏博	小学	男	12	正常	正常		UNKNOW	胸段：无侧弯；胸腰段：无侧弯；腰段：无侧弯	0	1	0	阴性
张可昕	小学	女	13	正常	正常		UNKNOW	胸段：无侧弯；胸腰段：无侧弯；腰段：无侧弯	0	1	0	阴性
张爱昕	小学	女	12	正常	正常		无	胸段：无侧弯；胸腰段：无侧弯；腰段：无侧弯	0	0	0	阴性
李沐夏	小学	男	13	正常	正常		脊柱弯曲异常家族史	胸段：无侧弯；胸腰段：无侧弯；腰段：无侧弯	1	1	0	阴性
施悦图	小学	男	12	正常	正常		无	胸段：无侧弯；胸腰段：无侧弯；腰段：无侧弯	1	1	0	阴性
顾梓逸	小学	女	12	正常	正常		无	胸段：无侧弯；胸腰段：无侧弯；腰段：无侧弯	1	1	1	阴性
胡嘉艺	小学	男	13	正常	正常		UNKNOW	胸段：无侧弯；胸腰段：无侧弯；腰段：无侧弯	1	0	0	阴性
高沛羽	小学	男	13	正常	正常		UNKNOW	胸段：无侧弯；胸腰段：无侧弯；腰段：无侧弯	0	1	0	阴性
胡翕媃	小学	女	12	正常	正常		无	胸段：无侧弯；胸腰段：无侧弯；腰段：无侧弯	1	0	0	阴性
邵子诚	小学	女	12	正常	正常		UNKNOW	胸段：无侧弯；胸腰段：无侧弯；腰段：无侧弯	0	1	0	阴性
邹宜君	小学	女	12	正常	正常		UNKNOW	胸段：无侧弯；胸腰段：无侧弯；腰段：无侧弯	1	1	0	阴性
郑楚于	小学	女	12	正常	正常		UNKNOW	胸段：无侧弯；胸腰段：无侧弯；腰段：无侧弯	1	1	0	阴性
程睿琦	小学	男	13	正常	正常		UNKNOW	胸段：无侧弯；胸腰段：无侧弯；腰段：无侧弯	1	1	0	阴性
王诗绮	小学	女	12	正常	正常		脊柱弯曲异常家族史	胸段：无侧弯；胸腰段：无侧弯；腰段：无侧弯	0	1	1	阴性
王宁晞	小学	男	12	正常	正常		UNKNOW	胸段：无侧弯；胸腰段：无侧弯；腰段：无侧弯	1	0	0	阴性
杨茗远	小学	男	12	正常	正常		UNKNOW	胸段：无侧弯；胸腰段：无侧弯；腰段：无侧弯	1	1	0	阴性
张书凝	小学	女	12	正常	正常		脊柱弯曲异常家族史	胸段：无侧弯；胸腰段：无侧弯；腰段：无侧弯	1	1	0	阴性
应钰涛	小学	男	12	正常	正常		脊柱弯曲异常家族史	胸段：无侧弯；胸腰段：无侧弯；腰段：无侧弯	1	1	0	阴性
周墨	小学	男	12	正常	正常		无	胸段：无侧弯；胸腰段：无侧弯；腰段：无侧弯	1	1	0	阴性
吴晨晞	小学	男	12	正常	正常		UNKNOW	胸段：无侧弯；胸腰段：无侧弯；腰段：无侧弯	0	1	0	阴性
刘洪铭	小学	男	12	正常	正常		UNKNOW	胸段：无侧弯；胸腰段：无侧弯；腰段：无侧弯	1	0	0	阴性
何雨龙	小学	女	12	正常	正常		无	胸段：无侧弯；胸腰段：无侧弯；腰段：无侧弯	0	1	0	阴性
任昊宸	初中	女	14	正常	正常		无	胸段：无侧弯；胸腰段：无侧弯；腰段：无侧弯	1	1	0	阴性
周子豪	初中	男	15	正常	正常		无	胸段：无侧弯；胸腰段：无侧弯；腰段：无侧弯	1	1	0	阴性
刘奕馨	初中	女	14	正常	正常		UNKNOW	胸段：无侧弯；胸腰段：无侧弯；腰段：无侧弯	0	1	0	阴性
吕绮涵	初中	女	14	正常	正常		UNKNOW	胸段：无侧弯；胸腰段：无侧弯；腰段：无侧弯	1	0	1	阴性
骆施航	初中	男	15	正常	正常		无	胸段：无侧弯；胸腰段：无侧弯；腰段：无侧弯	1	0	0	阴性
赵天熙	初中	男	14	正常	正常		UNKNOW	胸段：无侧弯；胸腰段：无侧弯；腰段：无侧弯	0	0	0	阴性
芮周	初中	男	15	正常	正常		无	胸段：无侧弯；胸腰段：无侧弯；腰段：无侧弯	1	1	0	阴性
王序安	初中	女	15	正常	正常		UNKNOW	胸段：无侧弯；胸腰段：无侧弯；腰段：无侧弯	1	1	0	阴性
楼骏涛	初中	女	14	正常	正常		UNKNOW	胸段：无侧弯；胸腰段：无侧弯；腰段：无侧弯	0	0	0	阴性
梁乐	初中	女	15	正常	正常		UNKNOW	胸段：无侧弯；胸腰段：无侧弯；腰段：无侧弯	1	1	1	阴性
林珂多	初中	男	14	双肩不等高	正常		脊柱弯曲异常家族史	胸段：无侧弯；胸腰段：无侧弯；腰段：无侧弯	1	1	0	阴性
林一诺	初中	男	14	正常	正常		无	胸段：无侧弯；胸腰段：无侧弯；腰段：无侧弯	0	1	0	阴性
杨佩恩	初中	女	14	正常	正常		脊柱弯曲异常家族史	胸段：无侧弯；胸腰段：无侧弯；腰段：无侧弯	1	1	0	阴性
吴步凡	初中	男	14	正常	正常		UNKNOW	胸段：无侧弯；胸腰段：无侧弯；腰段：无侧弯	1	0	0	阴性
吕震	初中	男	14	正常	正常		UNKNOW	胸段：无侧弯；胸腰段：无侧弯；腰段：无侧弯	0	1	0	阴性
包莹婕	初中	男	15	正常	正常		UNKNOW	胸段：无侧弯；胸腰段：无侧弯；腰段：无侧弯	0	1	0	阴性
刘家和	初中	男	15	正常	正常		脊柱弯曲异常家族史	胸段：无侧弯；胸腰段：无侧弯；腰段：无侧弯	0	1	1	阴性
华治铖	初中	女	14	正常	正常		UNKNOW	胸段：无侧弯；胸腰段：无侧弯；腰段：无侧弯	0	1	0	阴性
曹宸赫	小学	男	8	双肩不等高	正常		UNKNOW	胸段：ATR>=5；胸腰段：无侧弯；腰段：无侧弯	1	0	1	阳性
李澳琛	初中	男	14	正常	正常		UNKNOW	胸段：无侧弯；胸腰段：无侧弯；腰段：无侧弯	0	1	0	阴性
贾茹	初中	男	14	正常	正常		无	胸段：无侧弯；胸腰段：无侧弯；腰段：无侧弯	1	1	0	阴性
蔡仲伦	初中	女	14	正常	正常		无	胸段：无侧弯；胸腰段：无侧弯；腰段：无侧弯	0	0	0	阴性
胡皓岚	初中	男	14	双肩不等高	正常		无	胸段：无侧弯；胸腰段：无侧弯；腰段：无侧弯	0	1	0	阴性
马凯泽	初中	女	14	正常	正常		脊柱弯曲异常家族史	胸段：无侧弯；胸腰段：无侧弯；腰段：无侧弯	1	0	1	阴性
边以诺	初中	男	15	正常	正常		UNKNOW	胸段：无侧弯；胸腰段：无侧弯；腰段：无侧弯	1	0	0	阴性
金子尧	初中	男	14	正常	正常		UNKNOW	胸段：无侧弯；胸腰段：无侧弯；腰段：无侧弯	0	1	0	阴性
陈熠珲	初中	男	16	正常	正常		UNKNOW	胸段：无侧弯；胸腰段：无侧弯；腰段：无侧弯	1	1	0	阴性
陈雨童	初中	男	15	正常	正常		UNKNOW	胸段：无侧弯；胸腰段：无侧弯；腰段：无侧弯	1	0	0	阴性
韩雨桐	初中	男	14	正常	正常		UNKNOW	胸段：无侧弯；胸腰段：无侧弯；腰段：无侧弯	0	1	0	阴性
李文祺	初中	男	14	正常	正常		UNKNOW	胸段：无侧弯；胸腰段：无侧弯；腰段：无侧弯	0	0	0	阴性
应恒廷	初中	男	14	正常	正常		UNKNOW	胸段：无侧弯；胸腰段：无侧弯；腰段：无侧弯	0	1	1	阴性
姚嘉成	初中	女	14	正常	正常		脊柱弯曲异常家族史	胸段：无侧弯；胸腰段：无侧弯；腰段：无侧弯	0	1	0	阴性
周亦伟	初中	男	14	正常	正常		无	胸段：无侧弯；胸腰段：无侧弯；腰段：无侧弯	0	1	0	阴性
卢屹学	初中	男	14	双肩不等高	正常		UNKNOW	胸段：无侧弯；胸腰段：无侧弯；腰段：无侧弯	0	0	0	阴性
刘峻溪	初中	男	14	正常	正常		UNKNOW	胸段：无侧弯；胸腰段：无侧弯；腰段：无侧弯	0	1	0	阴性
杨爽	初中	男	14	正常	正常		UNKNOW	胸段：无侧弯；胸腰段：无侧弯；腰段：无侧弯	0	1	0	阴性
杨家明	初中	男	14	正常	正常		UNKNOW	胸段：无侧弯；胸腰段：无侧弯；腰段：无侧弯	0	1	0	阴性
徐瑞泽	初中	女	14	正常	正常		UNKNOW	胸段：无侧弯；胸腰段：无侧弯；腰段：无侧弯	0	1	1	阴性
黄有朋	初中	女	14	正常	正常		脊柱弯曲异常家族史	胸段：无侧弯；胸腰段：无侧弯；腰段：无侧弯	0	1	0	阴性
徐浩哲	初中	女	14	正常	正常		UNKNOW	胸段：无侧弯；胸腰段：无侧弯；腰段：无侧弯	0	1	0	阴性
王子睿	初中	男	14	正常	正常		无	胸段：无侧弯；胸腰段：无侧弯；腰段：无侧弯	0	1	0	阴性
翁誉尔	初中	女	14	正常	正常		UNKNOW	胸段：无侧弯；胸腰段：无侧弯；腰段：无侧弯	0	0	0	阴性
胡芷晴	初中	男	14	正常	正常		UNKNOW	胸段：无侧弯；胸腰段：无侧弯；腰段：无侧弯	0	1	0	阴性
薛瑶	初中	男	15	双肩不等高	正常		无	胸段：无侧弯；胸腰段：无侧弯；腰段：无侧弯	0	1	0	阴性
陈一可	初中	女	14	正常	正常		无	胸段：无侧弯；胸腰段：无侧弯；腰段：无侧弯	0	1	0	阴性
季卓然	初中	男	14	正常	正常		UNKNOW	胸段：无侧弯；胸腰段：无侧弯；腰段：无侧弯	0	0	0	阴性
周柯宇	初中	女	15	正常	正常		UNKNOW	胸段：无侧弯；胸腰段：无侧弯；腰段：无侧弯	0	1	1	阴性
周大未	初中	女	15	正常	正常		无	胸段：无侧弯；胸腰段：无侧弯；腰段：无侧弯	0	1	0	阴性
何雨航	初中	男	15	正常	正常		UNKNOW	胸段：无侧弯；胸腰段：无侧弯；腰段：无侧弯	0	0	0	阴性
任霜羽	初中	女	14	正常	正常		UNKNOW	胸段：无侧弯；胸腰段：无侧弯；腰段：无侧弯	0	1	0	阴性
严佳怡	初中	男	14	正常	正常		UNKNOW	胸段：无侧弯；胸腰段：无侧弯；腰段：无侧弯	0	1	0	阴性
林晗	初中	男	15	双肩不等高	正常		脊柱弯曲异常家族史	胸段：无侧弯；胸腰段：无侧弯；腰段：无侧弯	1	0	0	阴性
张持	初中	女	14	正常	正常		UNKNOW	胸段：无侧弯；胸腰段：无侧弯；腰段：无侧弯	1	1	0	阴性
廖苏湘	初中	男	14	双肩不等高	正常		UNKNOW	胸段：无侧弯；胸腰段：无侧弯；腰段：无侧弯	0	1	0	阴性
葛少鹏	初中	男	15	正常	正常		UNKNOW	胸段：无侧弯；胸腰段：无侧弯；腰段：无侧弯	1	1	0	阴性
尹宏斌	初中	男	14	正常	正常		UNKNOW	胸段：无侧弯；胸腰段：无侧弯；腰段：无侧弯	1	1	0	阴性
汪芸昕	初中	男	14	正常	正常		脊柱弯曲异常家族史	胸段：无侧弯；胸腰段：无侧弯；腰段：无侧弯	1	0	1	阴性
王之轩	初中	女	14	正常	正常		UNKNOW	胸段：无侧弯；胸腰段：无侧弯；腰段：无侧弯	1	1	0	阴性
王俊轶	初中	女	15	正常	正常		UNKNOW	胸段：无侧弯；胸腰段：无侧弯；腰段：无侧弯	1	1	0	阴性
王韬翔	初中	女	14	正常	正常		UNKNOW	胸段：无侧弯；胸腰段：无侧弯；腰段：无侧弯	0	1	0	阴性
周祺	初中	男	14	正常	正常		脊柱弯曲异常家族史	胸段：无侧弯；胸腰段：无侧弯；腰段：无侧弯	1	1	1	阴性
周子墨	初中	女	15	正常	正常		UNKNOW	胸段：无侧弯；胸腰段：无侧弯；腰段：无侧弯	0	1	0	阴性
刘泽萱	初中	男	14	正常	正常		UNKNOW	胸段：无侧弯；胸腰段：无侧弯；腰段：无侧弯	1	1	0	阴性
刘沫晗	初中	女	14	正常	正常		UNKNOW	胸段：无侧弯；胸腰段：无侧弯；腰段：无侧弯	1	1	0	阴性
陈奕诚	初中	男	15	正常	正常		无	胸段：无侧弯；胸腰段：无侧弯；腰段：无侧弯	0	1	0	阴性
谢佳希	初中	男	14	正常	正常		无	胸段：无侧弯；胸腰段：无侧弯；腰段：无侧弯	1	0	0	阴性
郑炜凡	初中	男	14	双肩不等高	正常		无	胸段：无侧弯；胸腰段：无侧弯；腰段：无侧弯	1	1	0	阴性
张渝涵	初中	男	14	双肩不等高	正常		UNKNOW	胸段：无侧弯；胸腰段：无侧弯；腰段：无侧弯	0	1	0	阴性
刘珈诚	初中	男	14	正常	正常		无	胸段：无侧弯；胸腰段：无侧弯；腰段：无侧弯	0	1	0	阴性
叶奕泽	初中	女	14	正常	正常		无	胸段：无侧弯；胸腰段：无侧弯；腰段：无侧弯	0	1	0	阴性
姚卓岑	初中	男	14	正常	正常		脊柱弯曲异常家族史	胸段：无侧弯；胸腰段：无侧弯；腰段：无侧弯	0	1	0	阴性
施印梵	初中	女	15	正常	正常		UNKNOW	胸段：无侧弯；胸腰段：无侧弯；腰段：无侧弯	0	1	1	阴性
刘奕哲	初中	男	14	正常	正常		无	胸段：无侧弯；胸腰段：无侧弯；腰段：无侧弯	0	0	0	阴性
郑晗希	初中	女	14	正常	正常		UNKNOW	胸段：无侧弯；胸腰段：无侧弯；腰段：无侧弯	0	1	0	阴性
楼忻洋	初中	女	14	正常	正常		无	胸段：无侧弯；胸腰段：无侧弯；腰段：无侧弯	1	1	0	阴性
陈虹语	初中	女	14	正常	正常		UNKNOW	胸段：无侧弯；胸腰段：无侧弯；腰段：无侧弯	0	1	0	阴性
李逸柯	初中	女	14	正常	正常		UNKNOW	胸段：无侧弯；胸腰段：无侧弯；腰段：无侧弯	1	1	0	阴性
马子涵	初中	男	14	双肩不等高	正常		UNKNOW	胸段：无侧弯；胸腰段：无侧弯；腰段：无侧弯	1	0	0	阴性
陈雨歆	初中	男	14	正常	正常		UNKNOW	胸段：无侧弯；胸腰段：无侧弯；腰段：无侧弯	0	1	0	阴性
陈羽欣	初中	男	16	双肩不等高	正常		UNKNOW	胸段：无侧弯；胸腰段：无侧弯；腰段：无侧弯	1	1	0	阴性
邵语嫣	初中	女	16	正常	正常		无	胸段：无侧弯；胸腰段：无侧弯；腰段：无侧弯	1	1	1	阴性
邓星航	初中	男	16	正常	正常		UNKNOW	胸段：无侧弯；胸腰段：无侧弯；腰段：无侧弯	0	0	0	阴性
舒展	初中	男	17	正常	正常		UNKNOW	胸段：无侧弯；胸腰段：无侧弯；腰段：无侧弯	1	0	0	阴性
王智贤	初中	女	17	正常	正常		UNKNOW	胸段：无侧弯；胸腰段：无侧弯；腰段：无侧弯	1	1	0	阴性
楼科显	初中	女	17	正常	正常		UNKNOW	胸段：无侧弯；胸腰段：无侧弯；腰段：无侧弯	1	1	0	阴性
陈相妤	初中	男	16	正常	正常		无	胸段：无侧弯；胸腰段：无侧弯；腰段：无侧弯	1	1	0	阴性
陈俊睿	初中	女	16	正常	正常		UNKNOW	胸段：无侧弯；胸腰段：无侧弯；腰段：无侧弯	1	1	0	阴性
郑泽恺	初中	男	16	正常	正常		UNKNOW	胸段：无侧弯；胸腰段：无侧弯；腰段：无侧弯	1	0	0	阴性
苏煊贻	初中	男	17	正常	正常		UNKNOW	胸段：无侧弯；胸腰段：无侧弯；腰段：无侧弯	1	1	1	阴性
章笑涵	初中	男	16	正常	正常		无	胸段：无侧弯；胸腰段：无侧弯；腰段：无侧弯	1	1	0	阴性
王治同	初中	女	17	正常	正常		无	胸段：无侧弯；胸腰段：无侧弯；腰段：无侧弯	0	1	0	阴性
王曦	初中	男	16	正常	正常		无	胸段：无侧弯；胸腰段：无侧弯；腰段：无侧弯	1	0	0	阴性
王佳成	初中	女	16	正常	正常		UNKNOW	胸段：无侧弯；胸腰段：无侧弯；腰段：无侧弯	0	0	0	阴性
李昊阳	初中	女	16	正常	正常		脊柱弯曲异常家族史	胸段：无侧弯；胸腰段：无侧弯；腰段：无侧弯	1	1	0	阴性
佟品锋	初中	女	16	正常	正常		UNKNOW	胸段：无侧弯；胸腰段：无侧弯；腰段：无侧弯	1	1	0	阴性
刘函妃	初中	男	17	正常	正常		无	胸段：无侧弯；胸腰段：无侧弯；腰段：无侧弯	1	1	0	阴性
劳振轩	初中	男	16	正常	正常		UNKNOW	胸段：无侧弯；胸腰段：无侧弯；腰段：无侧弯	0	1	0	阴性
叶珂宁	初中	女	17	正常	正常		UNKNOW	胸段：无侧弯；胸腰段：无侧弯；腰段：无侧弯	1	1	0	阴性
唐思宸	初中	女	16	正常	正常		UNKNOW	胸段：无侧弯；胸腰段：无侧弯；腰段：无侧弯	1	1	0	阴性
张佑霏	初中	男	16	正常	正常		无	胸段：无侧弯；胸腰段：无侧弯；腰段：无侧弯	1	1	0	阴性
房颂程	初中	女	16	正常	正常		UNKNOW	胸段：无侧弯；胸腰段：无侧弯；腰段：无侧弯	1	1	1	阴性
毛远卓	初中	女	17	正常	正常		无	胸段：无侧弯；胸腰段：无侧弯；腰段：无侧弯	1	1	0	阴性
阮逸恣	初中	男	17	正常	正常		UNKNOW	胸段：无侧弯；胸腰段：无侧弯；腰段：无侧弯	0	1	0	阴性
郎悦铖	初中	男	17	双肩不等高	正常		UNKNOW	胸段：无侧弯；胸腰段：无侧弯；腰段：无侧弯	1	1	0	阴性
葛易郡	初中	女	17	正常	正常		脊柱弯曲异常家族史	胸段：无侧弯；胸腰段：无侧弯；腰段：无侧弯	0	1	0	阴性
童思韵	初中	男	16	正常	正常		UNKNOW	胸段：无侧弯；胸腰段：无侧弯；腰段：无侧弯	1	0	0	阴性
王一一	初中	女	18	双肩不等高	正常		UNKNOW	胸段：无侧弯；胸腰段：无侧弯；腰段：无侧弯	1	1	1	阴性
洪煜凯	初中	男	17	正常	正常		UNKNOW	胸段：无侧弯；胸腰段：无侧弯；腰段：无侧弯	0	1	0	阴性
殷俊杰	初中	男	17	正常	正常		无	胸段：无侧弯；胸腰段：无侧弯；腰段：无侧弯	0	1	0	阴性
林柯含	初中	男	17	双肩不等高	正常		UNKNOW	胸段：无侧弯；胸腰段：无侧弯；腰段：无侧弯	1	1	0	阴性
李响	初中	女	17	正常	正常		UNKNOW	胸段：无侧弯；胸腰段：无侧弯；腰段：无侧弯	1	1	0	阴性
李宛颖	初中	男	16	正常	正常		UNKNOW	胸段：无侧弯；胸腰段：无侧弯；腰段：无侧弯	0	1	0	阴性
刘恭铨	初中	男	17	正常	正常		无	胸段：无侧弯；胸腰段：无侧弯；腰段：无侧弯	1	0	0	阴性
吴疆	初中	男	17	双肩不等高	后凸体征	后凸体征	无	胸段：无侧弯；胸腰段：无侧弯；腰段：无侧弯	1	1	1	阴性
周楠昊	初中	男	16	双肩不等高	正常		UNKNOW	胸段：无侧弯；胸腰段：无侧弯；腰段：无侧弯	0	0	0	阴性
周钰榕	初中	女	16	正常	正常		UNKNOW	胸段：无侧弯；胸腰段：无侧弯；腰段：无侧弯	0	0	0	阴性
张子谦	初中	男	16	双肩不等高	正常		UNKNOW	胸段：无侧弯；胸腰段：无侧弯；腰段：无侧弯	0	1	0	阴性
徐韶华	初中	男	16	正常	正常		UNKNOW	胸段：无侧弯；胸腰段：无侧弯；腰段：无侧弯	0	1	0	阴性
戴相洋	初中	男	16	正常	正常		无	胸段：无侧弯；胸腰段：无侧弯；腰段：无侧弯	0	1	0	阴性
顾钦云	初中	男	16	正常	正常		UNKNOW	胸段：无侧弯；胸腰段：无侧弯；腰段：无侧弯	0	1	1	阴性
陈怡然	初中	男	17	正常	正常		无	胸段：无侧弯；胸腰段：无侧弯；腰段：无侧弯	0	1	0	阴性
陈彦宇	初中	男	16	正常	正常		UNKNOW	胸段：无侧弯；胸腰段：无侧弯；腰段：无侧弯	0	1	0	阴性
阮益帆	初中	女	17	正常	正常		UNKNOW	胸段：无侧弯；胸腰段：无侧弯；腰段：无侧弯	0	1	0	阴性
金施晟	初中	男	16	正常	正常		UNKNOW	胸段：无侧弯；胸腰段：无侧弯；腰段：无侧弯	0	1	0	阴性
金千越	初中	女	16	正常	正常		UNKNOW	胸段：无侧弯；胸腰段：无侧弯；腰段：无侧弯	0	0	0	阴性
赵泽仁	初中	男	17	正常	正常		UNKNOW	胸段：无侧弯；胸腰段：无侧弯；腰段：无侧弯	0	0	0	阴性
赵天浩	初中	女	16	正常	正常		UNKNOW	胸段：无侧弯；胸腰段：无侧弯；腰段：无侧弯	0	0	1	阴性
李佳蔚	初中	男	16	正常	正常		UNKNOW	胸段：无侧弯；胸腰段：无侧弯；腰段：无侧弯	0	1	0	阴性
朱铭韬	初中	男	16	正常	正常		UNKNOW	胸段：无侧弯；胸腰段：无侧弯；腰段：无侧弯	0	0	0	阴性
徐焓铭	初中	女	16	正常	正常		UNKNOW	胸段：无侧弯；胸腰段：无侧弯；腰段：无侧弯	0	1	0	阴性
徐楷	初中	男	16	正常	正常		无	胸段：无侧弯；胸腰段：无侧弯；腰段：无侧弯	0	1	0	阴性
张天羽	初中	女	17	正常	正常		脊柱弯曲异常家族史	胸段：无侧弯；胸腰段：无侧弯；腰段：无侧弯	0	1	0	阴性
刘子琛	初中	男	16	正常	正常		UNKNOW	胸段：无侧弯；胸腰段：无侧弯；腰段：无侧弯	0	1	0	阴性
冯轶磊	初中	女	16	正常	正常		UNKNOW	胸段：无侧弯；胸腰段：无侧弯；腰段：无侧弯	0	1	1	阴性
缪未雨	初中	女	17	正常	正常		UNKNOW	胸段：无侧弯；胸腰段：无侧弯；腰段：无侧弯	0	1	0	阴性
郑希楠	初中	男	16	双肩不等高	正常		UNKNOW	胸段：无侧弯；胸腰段：无侧弯；腰段：无侧弯	0	1	0	阴性
郑伊斐	初中	女	17	正常	正常		无	胸段：无侧弯；胸腰段：无侧弯；腰段：无侧弯	0	1	0	阴性
赵子初	初中	男	16	正常	正常		UNKNOW	胸段：无侧弯；胸腰段：无侧弯；腰段：无侧弯	1	1	0	阴性
贾子君	初中	女	16	正常	正常		无	胸段：无侧弯；胸腰段：无侧弯；腰段：无侧弯	1	1	0	阴性
贺琳淇	初中	女	17	正常	正常		UNKNOW	胸段：无侧弯；胸腰段：无侧弯；腰段：无侧弯	0	0	0	阴性
胡钰哲	初中	男	16	正常	正常		UNKNOW	胸段：无侧弯；胸腰段：无侧弯；腰段：无侧弯	1	1	0	阴性
王怡然	初中	男	17	正常	正常		UNKNOW	胸段：无侧弯；胸腰段：无侧弯；腰段：无侧弯	1	0	0	阴性
毛启泰	初中	男	16	正常	正常		无	胸段：无侧弯；胸腰段：无侧弯；腰段：无侧弯	1	1	1	阴性
杨舒涵	初中	男	16	正常	正常		UNKNOW	胸段：无侧弯；胸腰段：无侧弯；腰段：无侧弯	1	1	0	阴性
来千淋	初中	女	16	正常	正常		脊柱弯曲异常家族史	胸段：无侧弯；胸腰段：无侧弯；腰段：无侧弯	1	1	0	阴性
於亦凡	初中	男	16	正常	正常		UNKNOW	胸段：无侧弯；胸腰段：无侧弯；腰段：无侧弯	0	1	0	阴性
慎奕凯	小学	男	8	正常	正常		UNKNOW	胸段：无侧弯；胸腰段：无侧弯；腰段：无侧弯	1	0	0	阴性
徐时宁	小学	男	9	正常	正常		UNKNOW	胸段：无侧弯；胸腰段：无侧弯；腰段：无侧弯	0	1	0	阴性
张一凡	小学	男	8	双肩不等高	正常		UNKNOW	胸段：无侧弯；胸腰段：无侧弯；腰段：无侧弯	1	1	0	阴性
孙语晗	小学	男	8	正常	正常		脊柱弯曲异常家族史	胸段：无侧弯；胸腰段：无侧弯；腰段：无侧弯	1	1	0	阴性
金琪翔	小学	男	8	正常	正常		UNKNOW	胸段：无侧弯；胸腰段：无侧弯；腰段：无侧弯	0	1	0	阴性
李林壕	小学	男	8	正常	正常		UNKNOW	胸段：无侧弯；胸腰段：无侧弯；腰段：无侧弯	1	1	0	阴性
郭睿	小学	男	8	双肩不等高	正常		无	胸段：ATR<5；胸腰段：ATR<5；腰段：无侧弯	1	0	1	阴性
杨博豪	小学	女	8	正常	正常		无	胸段：无侧弯；胸腰段：无侧弯；腰段：无侧弯	0	1	0	阴性
程梓珩	小学	男	8	双肩不等高	正常		UNKNOW	胸段：ATR<5；胸腰段：无侧弯；腰段：无侧弯	0	1	0	阴性
王皓	小学	男	8	正常	正常		UNKNOW	胸段：无侧弯；胸腰段：无侧弯；腰段：无侧弯	0	0	0	阴性
高睿昂	小学	男	8	正常	正常		UNKNOW	胸段：无侧弯；胸腰段：无侧弯；腰段：无侧弯	0	1	1	阴性
黄逸辰	小学	男	8	正常	正常		UNKNOW	胸段：ATR<5；胸腰段：ATR<5；腰段：无侧弯	0	1	0	阴性
韩宇轩	小学	男	8	正常	正常		UNKNOW	胸段：无侧弯；胸腰段：ATR<5；腰段：无侧弯	0	1	0	阴性
朱浩宇	小学	男	8	正常	正常		无	胸段：ATR<5；胸腰段：ATR<5；腰段：无侧弯	0	1	0	阴性
陈雨哲	小学	女	9	正常	正常		UNKNOW	胸段：无侧弯；胸腰段：无侧弯；腰段：无侧弯	1	0	0	阴性
柏子怡	小学	女	9	正常	正常		UNKNOW	胸段：无侧弯；胸腰段：无侧弯；腰段：无侧弯	0	1	0	阴性
高文硕	小学	女	8	正常	正常		无	胸段：无侧弯；胸腰段：无侧弯；腰段：无侧弯	1	1	0	阴性
高梓航	小学	女	9	正常	正常		UNKNOW	胸段：无侧弯；胸腰段：无侧弯；腰段：无侧弯	0	1	0	阴性
刘毅	小学	女	8	正常	正常		UNKNOW	胸段：无侧弯；胸腰段：无侧弯；腰段：无侧弯	1	1	0	阴性
蒋梦峪	小学	女	9	双肩不等高	前凸体征	前后凸体征消失	UNKNOW	胸段：ATR<5；胸腰段：无侧弯；腰段：无侧弯	1	1	0	阴性
陈梓轩	小学	女	9	正常	正常		无	胸段：无侧弯；胸腰段：无侧弯；腰段：无侧弯	1	1	0	阴性
陈毅帆	小学	女	9	正常	正常		无	胸段：无侧弯；胸腰段：无侧弯；腰段：无侧弯	0	1	1	阴性
李君羿	小学	女	8	双肩不等高	正常		无	胸段：无侧弯；胸腰段：无侧弯；腰段：无侧弯	1	1	0	阴性
应润泽	小学	女	8	正常	正常		UNKNOW	胸段：无侧弯；胸腰段：无侧弯；腰段：无侧弯	1	1	0	阴性
高子言	小学	女	8	正常	正常		无	胸段：无侧弯；胸腰段：无侧弯；腰段：无侧弯	1	1	0	阴性
陈品榕	小学	女	8	正常	前凸体征	前后凸体征消失	UNKNOW	胸段：无侧弯；胸腰段：无侧弯；腰段：无侧弯	1	1	0	阴性
陈依诺	小学	男	8	正常	正常		UNKNOW	胸段：无侧弯；胸腰段：无侧弯；腰段：无侧弯	1	1	0	阴性
丁玉枫	小学	女	8	正常	正常		UNKNOW	胸段：无侧弯；胸腰段：无侧弯；腰段：无侧弯	0	0	0	阴性
蒋亦熙	小学	男	8	双肩不等高	正常		UNKNOW	胸段：ATR<5；胸腰段：ATR<5；腰段：无侧弯	0	1	0	阴性
刘语诺	小学	男	9	正常	正常		脊柱弯曲异常家族史	胸段：无侧弯；胸腰段：无侧弯；腰段：无侧弯	1	1	0	阴性
闫译之	小学	男	9	正常	正常		UNKNOW	胸段：无侧弯；胸腰段：无侧弯；腰段：无侧弯	1	1	1	阴性
徐晨欣	小学	男	8	正常	正常		UNKNOW	胸段：无侧弯；胸腰段：无侧弯；腰段：无侧弯	0	0	0	阴性
张语晨	小学	男	8	正常	正常		UNKNOW	胸段：无侧弯；胸腰段：无侧弯；腰段：无侧弯	1	1	0	阴性
李梦涵	小学	男	8	正常	正常		无	胸段：无侧弯；胸腰段：无侧弯；腰段：无侧弯	1	1	0	阴性
赵依杭	小学	男	8	正常	正常		UNKNOW	胸段：无侧弯；胸腰段：无侧弯；腰段：无侧弯	0	0	0	阴性
刘依依	小学	男	9	正常	正常		无	胸段：无侧弯；胸腰段：无侧弯；腰段：无侧弯	0	1	0	阴性
吴亦晴	小学	男	8	正常	正常		UNKNOW	胸段：无侧弯；胸腰段：无侧弯；腰段：无侧弯	0	0	0	阴性
郑文羽	小学	男	8	正常	正常		UNKNOW	胸段：无侧弯；胸腰段：无侧弯；腰段：无侧弯	0	1	0	阴性
王梓琪	小学	男	8	正常	正常		UNKNOW	胸段：无侧弯；胸腰段：无侧弯；腰段：无侧弯	0	1	1	阴性
杜文豪	小学	男	8	正常	正常		UNKNOW	胸段：无侧弯；胸腰段：无侧弯；腰段：无侧弯	0	0	0	阴性
李梓慕	小学	女	8	双肩不等高	正常		脊柱弯曲异常家族史	胸段：无侧弯；胸腰段：无侧弯；腰段：无侧弯	0	1	0	阴性
刘泓瑞	小学	女	8	正常	正常		UNKNOW	胸段：无侧弯；胸腰段：无侧弯；腰段：无侧弯	0	0	0	阴性
洪语辰	小学	女	9	正常	正常		无	胸段：无侧弯；胸腰段：无侧弯；腰段：无侧弯	0	1	0	阴性
余子沐	小学	女	8	正常	正常		脊柱弯曲异常家族史	胸段：无侧弯；胸腰段：无侧弯；腰段：无侧弯	0	1	0	阴性
王梓杭	小学	女	9	双肩不等高	正常		UNKNOW	胸段：无侧弯；胸腰段：无侧弯；腰段：无侧弯	0	0	0	阴性
杨煜凡	小学	女	9	正常	正常		UNKNOW	胸段：无侧弯；胸腰段：无侧弯；腰段：无侧弯	0	1	0	阴性
温一杭	小学	女	9	正常	正常		UNKNOW	胸段：无侧弯；胸腰段：无侧弯；腰段：无侧弯	0	1	0	阴性
唐嘉泽	小学	女	9	正常	正常		无	胸段：无侧弯；胸腰段：无侧弯；腰段：无侧弯	0	0	0	阴性
胥颜朗	小学	女	8	正常	正常		无	胸段：无侧弯；胸腰段：无侧弯；腰段：无侧弯	0	1	0	阴性
刘康旭	小学	男	8	正常	正常		无	胸段：无侧弯；胸腰段：无侧弯；腰段：无侧弯	0	1	0	阴性
吴晨玺	小学	女	8	正常	正常		无	胸段：无侧弯；胸腰段：无侧弯；腰段：无侧弯	0	1	1	阴性
鲍泽灏	小学	女	8	正常	正常		UNKNOW	胸段：无侧弯；胸腰段：无侧弯；腰段：无侧弯	0	1	0	阴性
胡宇翔	小学	女	8	正常	前凸体征	前后凸体征消失	UNKNOW	胸段：无侧弯；胸腰段：无侧弯；腰段：无侧弯	0	1	0	阴性
雷鸿卓	小学	女	9	正常	正常		UNKNOW	胸段：无侧弯；胸腰段：无侧弯；腰段：无侧弯	0	1	0	阴性
张艺暖	小学	男	8	正常	正常		无	胸段：无侧弯；胸腰段：无侧弯；腰段：无侧弯	0	1	0	阴性
冯小岩	小学	男	8	正常	正常		UNKNOW	胸段：无侧弯；胸腰段：无侧弯；腰段：无侧弯	0	1	0	阴性
文衍兵	小学	男	8	正常	正常		UNKNOW	胸段：ATR<5；胸腰段：ATR<5；腰段：无侧弯	0	1	1	阴性
王昭衡	小学	女	8	正常	正常		UNKNOW	胸段：无侧弯；胸腰段：无侧弯；腰段：无侧弯	1	1	0	阴性
陈岳	小学	男	9	正常	正常		UNKNOW	胸段：无侧弯；胸腰段：无侧弯；腰段：无侧弯	1	1	0	阴性
张宗宇	小学	男	9	双肩不等高	正常		无	胸段：ATR<5；胸腰段：ATR<5；腰段：无侧弯	0	1	0	阴性
陶浩洋	小学	男	8	正常	正常		脊柱弯曲异常家族史	胸段：无侧弯；胸腰段：无侧弯；腰段：无侧弯	1	0	0	阴性
陈宇	小学	男	8	正常	正常		UNKNOW	胸段：无侧弯；胸腰段：无侧弯；腰段：无侧弯	1	0	0	阴性
刘柯延	小学	男	8	正常	正常		无	胸段：无侧弯；胸腰段：无侧弯；腰段：无侧弯	1	1	0	阴性
李若冰	小学	女	8	正常	正常		UNKNOW	胸段：无侧弯；胸腰段：无侧弯；腰段：无侧弯	1	1	1	阴性
马可欣	小学	女	9	正常	正常		UNKNOW	胸段：无侧弯；胸腰段：无侧弯；腰段：无侧弯	1	1	0	阴性
鲁梦曦	小学	女	8	正常	正常		脊柱弯曲异常家族史	胸段：无侧弯；胸腰段：无侧弯；腰段：无侧弯	0	0	0	阴性
潘佳	小学	女	8	正常	正常		UNKNOW	胸段：无侧弯；胸腰段：无侧弯；腰段：无侧弯	1	1	0	阴性
吴翊冉	小学	女	8	正常	正常		UNKNOW	胸段：无侧弯；胸腰段：无侧弯；腰段：无侧弯	0	0	0	阴性
谭欣妍	小学	女	9	正常	正常		UNKNOW	胸段：无侧弯；胸腰段：无侧弯；腰段：无侧弯	1	1	0	阴性
章若琳	小学	女	8	正常	正常		无	胸段：无侧弯；胸腰段：无侧弯；腰段：无侧弯	1	1	1	阴性
汪优璇	小学	女	8	正常	正常		UNKNOW	胸段：无侧弯；胸腰段：无侧弯；腰段：无侧弯	0	1	0	阴性
楼诗琦	小学	女	8	正常	正常		无	胸段：无侧弯；胸腰段：无侧弯；腰段：无侧弯	1	1	0	阴性
罗陈璐	小学	女	8	正常	正常		脊柱弯曲异常家族史	胸段：无侧弯；胸腰段：无侧弯；腰段：无侧弯	1	1	0	阴性
段邦彦	小学	女	8	正常	正常		UNKNOW	胸段：无侧弯；胸腰段：无侧弯；腰段：无侧弯	0	0	0	阴性
王梓航	小学	女	8	正常	正常		UNKNOW	胸段：无侧弯；胸腰段：无侧弯；腰段：无侧弯	0	1	0	阴性
霍加	小学	女	8	正常	正常		无	胸段：无侧弯；胸腰段：无侧弯；腰段：无侧弯	0	1	0	阴性
金熙媛	小学	女	8	正常	正常		UNKNOW	胸段：无侧弯；胸腰段：无侧弯；腰段：无侧弯	0	1	1	阴性
余梓墨	小学	女	8	正常	正常		UNKNOW	胸段：无侧弯；胸腰段：无侧弯；腰段：无侧弯	0	0	0	阴性
郎钦钥	小学	女	8	正常	正常		UNKNOW	胸段：无侧弯；胸腰段：无侧弯；腰段：无侧弯	0	1	0	阴性
衡宗泽	小学	女	8	正常	正常		UNKNOW	胸段：无侧弯；胸腰段：无侧弯；腰段：无侧弯	0	0	0	阴性
屈正己	小学	女	8	正常	正常		无	胸段：无侧弯；胸腰段：无侧弯；腰段：无侧弯	1	1	0	阴性
孙梓熠	小学	男	8	正常	正常		UNKNOW	胸段：无侧弯；胸腰段：无侧弯；腰段：无侧弯	1	1	0	阴性
陈俊宇	小学	男	9	正常	正常		无	胸段：无侧弯；胸腰段：无侧弯；腰段：无侧弯	1	1	0	阴性
杨景乔	小学	男	8	正常	正常		UNKNOW	胸段：无侧弯；胸腰段：无侧弯；腰段：无侧弯	1	0	1	阴性
席湘炜	小学	女	10	正常	正常		UNKNOW	胸段：ATR>=5；胸腰段：ATR<5；腰段：无侧弯	1	0	0	阳性
王天乐	小学	男	8	正常	正常		脊柱弯曲异常家族史	胸段：无侧弯；胸腰段：无侧弯；腰段：无侧弯	0	1	0	阴性
陈睿楠	小学	男	9	正常	正常		无	胸段：无侧弯；胸腰段：无侧弯；腰段：无侧弯	1	0	0	阴性
李紫涵	小学	女	8	正常	正常		UNKNOW	胸段：无侧弯；胸腰段：无侧弯；腰段：无侧弯	0	1	0	阴性
于天佑	小学	男	8	双肩不等高	正常		无	胸段：无侧弯；胸腰段：无侧弯；腰段：无侧弯	1	1	0	阴性
马述佳	小学	男	9	正常	正常		UNKNOW	胸段：无侧弯；胸腰段：无侧弯；腰段：无侧弯	1	1	0	阴性
吴律希	小学	男	8	正常	正常		UNKNOW	胸段：无侧弯；胸腰段：无侧弯；腰段：无侧弯	1	1	0	阴性
邹子皓	小学	男	8	正常	正常		UNKNOW	胸段：无侧弯；胸腰段：无侧弯；腰段：无侧弯	0	1	0	阴性
郑博文	小学	女	8	正常	正常		UNKNOW	胸段：无侧弯；胸腰段：无侧弯；腰段：无侧弯	1	0	0	阴性
罗子程	小学	女	9	正常	正常		UNKNOW	胸段：无侧弯；胸腰段：无侧弯；腰段：无侧弯	1	1	1	阴性
于子佑	小学	女	8	正常	正常		UNKNOW	胸段：无侧弯；胸腰段：无侧弯；腰段：无侧弯	1	1	0	阴性
柳晨熙	小学	女	8	正常	后凸体征	前后凸体征消失	UNKNOW	胸段：无侧弯；胸腰段：无侧弯；腰段：无侧弯	1	1	0	阴性
代沛林	小学	女	8	正常	正常		UNKNOW	胸段：无侧弯；胸腰段：无侧弯；腰段：无侧弯	1	0	0	阴性
何思晨	小学	女	8	双肩不等高	前凸体征	前后凸体征消失	无	胸段：无侧弯；胸腰段：无侧弯；腰段：无侧弯	0	1	0	阴性
柳昊辰	小学	女	8	正常	正常		脊柱弯曲异常家族史	胸段：无侧弯；胸腰段：无侧弯；腰段：无侧弯	1	0	0	阴性
李幸怡	小学	女	8	正常	正常		UNKNOW	胸段：无侧弯；胸腰段：无侧弯；腰段：无侧弯	0	1	0	阴性
徐馨儿	小学	女	8	正常	正常		UNKNOW	胸段：无侧弯；胸腰段：无侧弯；腰段：无侧弯	1	1	0	阴性
王祺枂	小学	女	8	正常	正常		UNKNOW	胸段：无侧弯；胸腰段：无侧弯；腰段：无侧弯	1	1	0	阴性
张雅欣	小学	女	8	正常	正常		UNKNOW	胸段：无侧弯；胸腰段：无侧弯；腰段：无侧弯	0	0	0	阴性
李欣悦	小学	男	8	正常	正常		无	胸段：无侧弯；胸腰段：无侧弯；腰段：无侧弯	1	1	1	阴性
谭舒月	小学	男	9	正常	正常		UNKNOW	胸段：无侧弯；胸腰段：无侧弯；腰段：无侧弯	1	1	0	阴性
杨蕊	小学	女	9	正常	正常		UNKNOW	胸段：无侧弯；胸腰段：无侧弯；腰段：无侧弯	0	1	0	阴性
杜慕雪	小学	男	9	正常	正常		无	胸段：ATR<5；胸腰段：无侧弯；腰段：无侧弯	1	0	0	阴性
王靖茹	小学	女	9	正常	正常		UNKNOW	胸段：无侧弯；胸腰段：无侧弯；腰段：无侧弯	1	1	0	阴性
张紫涵	小学	女	9	正常	正常		UNKNOW	胸段：无侧弯；胸腰段：无侧弯；腰段：无侧弯	0	1	0	阴性
曾熙茹	小学	男	9	正常	正常		UNKNOW	胸段：无侧弯；胸腰段：无侧弯；腰段：无侧弯	1	1	1	阴性
邓芷夕	小学	女	10	正常	正常		无	胸段：无侧弯；胸腰段：无侧弯；腰段：无侧弯	1	0	0	阴性
张维夏	小学	女	10	正常	正常		UNKNOW	胸段：无侧弯；胸腰段：无侧弯；腰段：无侧弯	0	1	0	阴性
柳晨曦	小学	女	9	双肩不等高	正常		UNKNOW	胸段：无侧弯；胸腰段：无侧弯；腰段：无侧弯	1	1	0	阴性
冯诗晴	小学	女	9	正常	正常		UNKNOW	胸段：无侧弯；胸腰段：无侧弯；腰段：无侧弯	1	1	0	阴性
迟骋	小学	女	10	正常	正常		UNKNOW	胸段：无侧弯；胸腰段：无侧弯；腰段：无侧弯	0	0	0	阴性
黄泽洋	小学	女	10	正常	正常		UNKNOW	胸段：无侧弯；胸腰段：无侧弯；腰段：无侧弯	0	0	0	阴性
吴孟桐	小学	男	9	正常	正常		UNKNOW	胸段：无侧弯；胸腰段：无侧弯；腰段：无侧弯	0	1	0	阴性
张一诺	小学	女	9	正常	正常		脊柱弯曲异常家族史	胸段：无侧弯；胸腰段：无侧弯；腰段：无侧弯	0	0	0	阴性
卢诗涵	小学	女	9	正常	正常		UNKNOW	胸段：无侧弯；胸腰段：无侧弯；腰段：无侧弯	0	1	0	阴性
郭子睿	小学	男	9	正常	正常		脊柱弯曲异常家族史	胸段：无侧弯；胸腰段：无侧弯；腰段：无侧弯	1	1	0	阴性
何宇宸	小学	女	10	正常	正常		无	胸段：无侧弯；胸腰段：无侧弯；腰段：无侧弯	0	0	1	阴性
祝佳宏	小学	男	9	正常	正常		无	胸段：无侧弯；胸腰段：无侧弯；腰段：无侧弯	1	1	0	阴性
杨思锐	小学	男	10	正常	正常		无	胸段：无侧弯；胸腰段：无侧弯；腰段：无侧弯	1	0	0	阴性
代乐凡	小学	男	9	正常	正常		UNKNOW	胸段：无侧弯；胸腰段：无侧弯；腰段：无侧弯	0	1	0	阴性
王潇博	小学	男	10	正常	正常		UNKNOW	胸段：无侧弯；胸腰段：无侧弯；腰段：无侧弯	1	1	0	阴性
许锦安	小学	女	9	正常	正常		UNKNOW	胸段：无侧弯；胸腰段：无侧弯；腰段：无侧弯	1	0	0	阴性
陈宇凡	小学	女	10	正常	正常		UNKNOW	胸段：无侧弯；胸腰段：无侧弯；腰段：无侧弯	0	1	0	阴性
杨思意	小学	男	9	正常	正常		UNKNOW	胸段：无侧弯；胸腰段：无侧弯；腰段：无侧弯	0	1	0	阴性
王思雅	小学	女	9	双肩不等高	正常		无	胸段：无侧弯；胸腰段：无侧弯；腰段：无侧弯	0	1	0	阴性
钱以诺	小学	女	10	正常	正常		UNKNOW	胸段：无侧弯；胸腰段：无侧弯；腰段：无侧弯	0	0	1	阴性
赵鹏豪	小学	女	10	正常	正常		UNKNOW	胸段：无侧弯；胸腰段：无侧弯；腰段：无侧弯	0	1	0	阴性
徐梓瑞	小学	男	10	双肩不等高	正常		UNKNOW	胸段：ATR<5；胸腰段：无侧弯；腰段：无侧弯	0	1	0	阴性
易俊良	小学	男	11	正常	正常		UNKNOW	胸段：无侧弯；胸腰段：无侧弯；腰段：无侧弯	0	1	0	阴性
曹锦涛	小学	男	10	正常	正常		UNKNOW	胸段：无侧弯；胸腰段：无侧弯；腰段：无侧弯	0	1	0	阴性
程一诺	小学	男	10	正常	正常		无	胸段：无侧弯；胸腰段：无侧弯；腰段：无侧弯	0	1	0	阴性
刘朴淳	小学	女	10	正常	正常		UNKNOW	胸段：无侧弯；胸腰段：无侧弯；腰段：无侧弯	0	1	0	阴性
舒理荣	小学	女	10	正常	后凸体征	前后凸体征消失	UNKNOW	胸段：无侧弯；胸腰段：无侧弯；腰段：无侧弯	0	0	0	阴性
徐子烨	小学	女	10	正常	正常		UNKNOW	胸段：无侧弯；胸腰段：无侧弯；腰段：无侧弯	0	1	1	阴性
常安康	小学	男	10	双肩不等高	正常		无	胸段：无侧弯；胸腰段：无侧弯；腰段：无侧弯	0	1	0	阴性
钟伊涵	小学	女	10	正常	正常		UNKNOW	胸段：无侧弯；胸腰段：无侧弯；腰段：无侧弯	0	1	0	阴性
卢以沫	小学	女	10	正常	正常		无	胸段：无侧弯；胸腰段：无侧弯；腰段：无侧弯	0	1	0	阴性
张梓涵	小学	男	11	双肩不等高	正常		UNKNOW	胸段：ATR<5；胸腰段：无侧弯；腰段：无侧弯	0	1	0	阴性
徐欣妍	小学	女	10	正常	正常		UNKNOW	胸段：无侧弯；胸腰段：无侧弯；腰段：无侧弯	0	0	0	阴性
高新颜	小学	女	11	正常	正常		脊柱弯曲异常家族史	胸段：无侧弯；胸腰段：无侧弯；腰段：无侧弯	0	1	0	阴性
胡晏清	小学	女	10	正常	正常		UNKNOW	胸段：无侧弯；胸腰段：无侧弯；腰段：无侧弯	0	0	0	阴性
杜紫涵	小学	女	10	正常	正常		UNKNOW	胸段：无侧弯；胸腰段：无侧弯；腰段：无侧弯	0	1	0	阴性
张歆麦	小学	女	11	双肩不等高	正常		无	胸段：无侧弯；胸腰段：无侧弯；腰段：无侧弯	0	1	0	阴性
马瑾瑜	小学	女	10	正常	正常		UNKNOW	胸段：无侧弯；胸腰段：无侧弯；腰段：无侧弯	0	1	0	阴性
刘芷桐	小学	男	10	双肩不等高	正常		无	胸段：无侧弯；胸腰段：无侧弯；腰段：无侧弯	0	1	0	阴性
朱恬如	小学	女	11	正常	正常		UNKNOW	胸段：ATR<5；胸腰段：ATR>=5；腰段：无侧弯	1	1	0	阳性
童沫欣	小学	男	10	正常	正常		UNKNOW	胸段：无侧弯；胸腰段：无侧弯；腰段：无侧弯	1	1	1	阴性
王子箫	小学	女	10	正常	正常		UNKNOW	胸段：无侧弯；胸腰段：无侧弯；腰段：无侧弯	1	0	0	阴性
刘梓悦	小学	男	10	正常	正常		无	胸段：无侧弯；胸腰段：无侧弯；腰段：无侧弯	0	1	0	阴性
尤泽宇	小学	女	10	正常	正常		UNKNOW	胸段：无侧弯；胸腰段：无侧弯；腰段：无侧弯	1	1	0	阴性
林杭	小学	女	11	正常	正常		UNKNOW	胸段：无侧弯；胸腰段：无侧弯；腰段：无侧弯	1	0	0	阴性
刘轲	小学	男	11	正常	正常		UNKNOW	胸段：无侧弯；胸腰段：无侧弯；腰段：无侧弯	1	1	0	阴性
刘传睿	小学	男	10	正常	正常		脊柱弯曲异常家族史	胸段：无侧弯；胸腰段：无侧弯；腰段：无侧弯	1	1	1	阴性
林嘉杭	小学	男	10	正常	正常		UNKNOW	胸段：无侧弯；胸腰段：无侧弯；腰段：无侧弯	1	1	0	阴性
宋柏青	小学	女	10	正常	正常		UNKNOW	胸段：无侧弯；胸腰段：无侧弯；腰段：无侧弯	0	0	0	阴性
卢思景	小学	女	10	正常	正常		UNKNOW	胸段：无侧弯；胸腰段：无侧弯；腰段：无侧弯	1	1	0	阴性
李茗菲	小学	女	10	正常	正常		UNKNOW	胸段：无侧弯；胸腰段：无侧弯；腰段：无侧弯	0	1	0	阴性
程毅航	小学	男	10	正常	正常		脊柱弯曲异常家族史	胸段：无侧弯；胸腰段：无侧弯；腰段：无侧弯	1	1	0	阴性
徐志远	小学	男	10	正常	正常		无	胸段：无侧弯；胸腰段：无侧弯；腰段：无侧弯	1	1	0	阴性
金诚	小学	男	10	正常	正常		UNKNOW	胸段：ATR<5；胸腰段：ATR<5；腰段：无侧弯	0	1	1	阴性
吴骏杰	小学	女	10	正常	正常		UNKNOW	胸段：无侧弯；胸腰段：无侧弯；腰段：无侧弯	1	1	0	阴性
黄雯楚	小学	男	10	正常	正常		脊柱弯曲异常家族史	胸段：无侧弯；胸腰段：无侧弯；腰段：无侧弯	1	0	0	阴性
黄雯婷	小学	女	10	正常	正常		UNKNOW	胸段：无侧弯；胸腰段：无侧弯；腰段：无侧弯	0	0	0	阴性
郭向阳	小学	男	10	正常	正常		UNKNOW	胸段：无侧弯；胸腰段：无侧弯；腰段：无侧弯	0	0	0	阴性
陈宣羽	小学	男	10	正常	正常		无	胸段：无侧弯；胸腰段：无侧弯；腰段：无侧弯	0	1	0	阴性
陈慧麟	小学	女	11	正常	正常		UNKNOW	胸段：无侧弯；胸腰段：无侧弯；腰段：无侧弯	0	1	1	阴性
李逸凡	小学	女	10	正常	正常		无	胸段：无侧弯；胸腰段：无侧弯；腰段：无侧弯	0	1	0	阴性
周冠辰	小学	男	10	正常	正常		无	胸段：ATR<5；胸腰段：ATR<5；腰段：无侧弯	0	1	0	阴性
张凤萍	小学	女	10	正常	正常		UNKNOW	胸段：无侧弯；胸腰段：无侧弯；腰段：无侧弯	0	0	0	阴性
王芊语	小学	女	11	双肩不等高	前凸体征	前后凸体征消失	UNKNOW	胸段：ATR<5；胸腰段：ATR<5；腰段：无侧弯	1	1	0	阴性
方钧弘	小学	男	11	正常	正常		UNKNOW	胸段：无侧弯；胸腰段：无侧弯；腰段：无侧弯	0	1	0	阴性
黄曹伊	小学	女	11	正常	正常		UNKNOW	胸段：无侧弯；胸腰段：无侧弯；腰段：无侧弯	1	1	0	阴性
胡天一	小学	男	10	正常	正常		UNKNOW	胸段：无侧弯；胸腰段：无侧弯；腰段：无侧弯	1	1	1	阴性
胡奕诚	小学	女	10	正常	前凸体征	前后凸体征消失	UNKNOW	胸段：无侧弯；胸腰段：无侧弯；腰段：无侧弯	0	1	0	阴性
吴尚霖	小学	女	10	正常	正常		无	胸段：无侧弯；胸腰段：无侧弯；腰段：无侧弯	1	1	0	阴性
孟俊浩	小学	男	10	双肩不等高	正常		UNKNOW	胸段：ATR<5；胸腰段：ATR<5；腰段：无侧弯	1	1	0	阴性
杨壹领	小学	女	10	正常	正常		脊柱弯曲异常家族史	胸段：无侧弯；胸腰段：无侧弯；腰段：无侧弯	0	1	0	阴性
张欣怡	小学	女	10	正常	正常		UNKNOW	胸段：无侧弯；胸腰段：无侧弯；腰段：无侧弯	1	1	0	阴性
张紫妍	小学	男	10	双肩不等高	正常		无	胸段：ATR<5；胸腰段：ATR<5；腰段：无侧弯	1	0	0	阴性
王恺	小学	女	11	正常	正常		UNKNOW	胸段：无侧弯；胸腰段：无侧弯；腰段：无侧弯	1	1	1	阴性
叶梓玉	小学	男	10	正常	正常		UNKNOW	胸段：无侧弯；胸腰段：无侧弯；腰段：无侧弯	1	0	0	阴性
程筱珂	小学	女	12	正常	正常		无	胸段：ATR>=5；胸腰段：ATR>=5；腰段：无侧弯	1	1	1	阳性
蔡香苹	小学	女	10	正常	正常		UNKNOW	胸段：无侧弯；胸腰段：无侧弯；腰段：无侧弯	1	1	0	阴性
张璞玉	小学	女	10	正常	正常		脊柱弯曲异常家族史	胸段：无侧弯；胸腰段：无侧弯；腰段：无侧弯	1	1	0	阴性
王艺达	小学	女	10	正常	正常		UNKNOW	胸段：无侧弯；胸腰段：无侧弯；腰段：无侧弯	1	0	0	阴性
裴小雯	小学	男	11	双肩不等高	正常		UNKNOW	胸段：无侧弯；胸腰段：无侧弯；腰段：无侧弯	1	1	0	阴性
祁梓俊	小学	男	10	正常	正常		UNKNOW	胸段：无侧弯；胸腰段：无侧弯；腰段：无侧弯	0	1	0	阴性
阮文轩	小学	女	10	正常	正常		无	胸段：无侧弯；胸腰段：无侧弯；腰段：无侧弯	1	1	0	阴性
孙浩宇	小学	女	10	正常	正常		UNKNOW	胸段：无侧弯；胸腰段：无侧弯；腰段：无侧弯	0	1	0	阴性
孙卓帆	小学	女	10	正常	正常		UNKNOW	胸段：无侧弯；胸腰段：无侧弯；腰段：无侧弯	1	1	1	阴性
童橘泉	小学	男	10	正常	正常		UNKNOW	胸段：无侧弯；胸腰段：无侧弯；腰段：无侧弯	1	1	0	阴性
汪静	小学	女	10	正常	正常		无	胸段：无侧弯；胸腰段：无侧弯；腰段：无侧弯	1	1	0	阴性
汪子萱	小学	男	10	正常	正常		无	胸段：无侧弯；胸腰段：无侧弯；腰段：无侧弯	0	1	0	阴性
王靖玮	小学	女	10	正常	正常		UNKNOW	胸段：无侧弯；胸腰段：无侧弯；腰段：无侧弯	1	1	0	阴性
王学恬	小学	男	10	正常	正常		无	胸段：无侧弯；胸腰段：无侧弯；腰段：无侧弯	1	1	0	阴性
潘叙豪	小学	女	10	正常	正常		UNKNOW	胸段：无侧弯；胸腰段：无侧弯；腰段：无侧弯	1	1	0	阴性
肖迦樂	小学	男	10	正常	正常		UNKNOW	胸段：无侧弯；胸腰段：无侧弯；腰段：无侧弯	1	1	0	阴性
徐梓歆	小学	女	10	正常	正常		无	胸段：无侧弯；胸腰段：无侧弯；腰段：无侧弯	1	1	0	阴性
张辰泽	小学	男	10	双肩不等高	正常		UNKNOW	胸段：ATR<5；胸腰段：无侧弯；腰段：无侧弯	0	1	0	阴性
张恒硕	小学	男	10	正常	正常		UNKNOW	胸段：无侧弯；胸腰段：无侧弯；腰段：无侧弯	1	1	1	阴性
张近晗	小学	男	10	正常	正常		UNKNOW	胸段：ATR<5；胸腰段：无侧弯；腰段：无侧弯	0	1	0	阴性
张予诺	小学	男	10	正常	正常		UNKNOW	胸段：无侧弯；胸腰段：无侧弯；腰段：无侧弯	1	1	0	阴性
章祺轩	小学	男	11	正常	正常		脊柱弯曲异常家族史	胸段：无侧弯；胸腰段：无侧弯；腰段：无侧弯	1	1	0	阴性
周升	小学	男	10	正常	正常		无	胸段：无侧弯；胸腰段：无侧弯；腰段：无侧弯	0	1	0	阴性
周颖超	小学	男	10	正常	前凸体征	前凸体征	UNKNOW	胸段：无侧弯；胸腰段：无侧弯；腰段：无侧弯	0	1	0	阴性
舒伊汐	小学	男	10	正常	正常		UNKNOW	胸段：无侧弯；胸腰段：无侧弯；腰段：无侧弯	1	1	0	阴性
胡煜辰	小学	男	10	正常	正常		UNKNOW	胸段：无侧弯；胸腰段：无侧弯；腰段：无侧弯	1	0	1	阴性
高筱涵	小学	女	10	正常	正常		UNKNOW	胸段：无侧弯；胸腰段：无侧弯；腰段：无侧弯	0	1	0	阴性
高世恒	小学	女	10	正常	正常		UNKNOW	胸段：无侧弯；胸腰段：无侧弯；腰段：无侧弯	1	0	1	阴性
房诗蕊	小学	女	10	正常	正常		UNKNOW	胸段：无侧弯；胸腰段：无侧弯；腰段：无侧弯	1	1	0	阴性
邓馨	小学	男	10	正常	正常		UNKNOW	胸段：无侧弯；胸腰段：无侧弯；腰段：无侧弯	0	0	0	阴性
程子涵	小学	女	10	正常	正常		UNKNOW	胸段：无侧弯；胸腰段：无侧弯；腰段：无侧弯	0	1	0	阴性
陈芷嫙	小学	男	10	正常	正常		UNKNOW	胸段：无侧弯；胸腰段：无侧弯；腰段：无侧弯	0	1	0	阴性
陈允浩	小学	女	10	正常	正常		无	胸段：无侧弯；胸腰段：无侧弯；腰段：无侧弯	0	1	0	阴性
陈佳怡	小学	女	10	正常	正常		脊柱弯曲异常家族史	胸段：无侧弯；胸腰段：无侧弯；腰段：无侧弯	0	0	0	阴性
胡馨玥	小学	女	10	正常	正常		UNKNOW	胸段：无侧弯；胸腰段：无侧弯；腰段：无侧弯	0	1	0	阴性
胡宇	小学	男	11	正常	正常		UNKNOW	胸段：无侧弯；胸腰段：无侧弯；腰段：无侧弯	0	1	0	阴性
胡小蝶	小学	女	10	双肩不等高	正常		UNKNOW	胸段：无侧弯；胸腰段：无侧弯；腰段：无侧弯	0	1	0	阴性
姜星晨	小学	女	11	正常	正常		UNKNOW	胸段：无侧弯；胸腰段：无侧弯；腰段：无侧弯	0	1	0	阴性
柯乐李靖	小学	女	10	正常	正常		脊柱弯曲异常家族史	胸段：无侧弯；胸腰段：无侧弯；腰段：无侧弯	0	1	1	阴性
李寒悦	小学	男	11	正常	正常		UNKNOW	胸段：无侧弯；胸腰段：无侧弯；腰段：无侧弯	0	1	0	阴性
李赫	小学	女	10	正常	正常		UNKNOW	胸段：无侧弯；胸腰段：无侧弯；腰段：无侧弯	0	1	0	阴性
李瑾宸	小学	男	11	正常	正常		UNKNOW	胸段：无侧弯；胸腰段：无侧弯；腰段：无侧弯	0	1	0	阴性
李天	小学	男	10	正常	正常		UNKNOW	胸段：无侧弯；胸腰段：无侧弯；腰段：无侧弯	0	0	0	阴性
刘豪	小学	女	10	正常	正常		UNKNOW	胸段：无侧弯；胸腰段：无侧弯；腰段：无侧弯	0	0	0	阴性
刘思萱	小学	女	10	双肩不等高	正常		UNKNOW	胸段：无侧弯；胸腰段：无侧弯；腰段：无侧弯	0	1	0	阴性
鲁芷萱	小学	男	10	正常	前凸体征	前后凸体征消失	脊柱弯曲异常家族史	胸段：ATR<5；胸腰段：ATR<5；腰段：无侧弯	0	1	0	阴性
潘辰睿	小学	女	11	正常	正常		UNKNOW	胸段：无侧弯；胸腰段：无侧弯；腰段：无侧弯	0	1	0	阴性
靳雨鑫	小学	女	10	正常	正常		UNKNOW	胸段：无侧弯；胸腰段：无侧弯；腰段：无侧弯	0	0	1	阴性
王彦惜	小学	男	10	双肩不等高	正常		UNKNOW	胸段：无侧弯；胸腰段：无侧弯；腰段：无侧弯	0	1	0	阴性
王家藤	小学	女	10	正常	正常		UNKNOW	胸段：无侧弯；胸腰段：无侧弯；腰段：无侧弯	0	1	0	阴性
王昊	小学	男	10	正常	正常		UNKNOW	胸段：无侧弯；胸腰段：无侧弯；腰段：无侧弯	0	1	0	阴性
田妤萌	小学	男	10	正常	正常		UNKNOW	胸段：无侧弯；胸腰段：无侧弯；腰段：无侧弯	0	1	0	阴性
孙晨露	小学	女	10	正常	正常		无	胸段：无侧弯；胸腰段：无侧弯；腰段：无侧弯	1	1	0	阴性
饶婉钰	小学	女	10	正常	正常		脊柱弯曲异常家族史	胸段：无侧弯；胸腰段：无侧弯；腰段：无侧弯	1	0	0	阴性
齐睿	小学	女	10	正常	正常		UNKNOW	胸段：无侧弯；胸腰段：无侧弯；腰段：无侧弯	0	1	0	阴性
刘雯丽	小学	男	10	正常	正常		UNKNOW	胸段：无侧弯；胸腰段：无侧弯；腰段：无侧弯	1	1	1	阴性
刘思琪	小学	女	10	正常	正常		UNKNOW	胸段：无侧弯；胸腰段：无侧弯；腰段：无侧弯	1	1	0	阴性
刘琪乐	小学	男	10	正常	正常		脊柱弯曲异常家族史	胸段：无侧弯；胸腰段：无侧弯；腰段：无侧弯	1	1	0	阴性
赖家俊	小学	女	10	正常	正常		UNKNOW	胸段：无侧弯；胸腰段：无侧弯；腰段：无侧弯	1	1	0	阴性
陈雨萱	小学	女	10	正常	正常		UNKNOW	胸段：无侧弯；胸腰段：无侧弯；腰段：无侧弯	1	1	0	阴性
江行	小学	女	10	正常	正常		脊柱弯曲异常家族史	胸段：无侧弯；胸腰段：无侧弯；腰段：无侧弯	0	1	0	阴性
惠文俊	小学	男	10	正常	正常		UNKNOW	胸段：无侧弯；胸腰段：无侧弯；腰段：无侧弯	1	0	0	阴性
胡馨艺	小学	女	10	正常	正常		脊柱弯曲异常家族史	胸段：无侧弯；胸腰段：无侧弯；腰段：无侧弯	0	1	0	阴性
胡天宇	小学	男	11	正常	正常		无	胸段：无侧弯；胸腰段：无侧弯；腰段：无侧弯	1	1	0	阴性
胡景欣	小学	女	10	正常	正常		UNKNOW	胸段：无侧弯；胸腰段：无侧弯；腰段：无侧弯	1	1	0	阴性
董铱铱	小学	男	10	正常	正常		UNKNOW	胸段：无侧弯；胸腰段：无侧弯；腰段：无侧弯	0	1	0	阴性
谌雨菲	小学	男	10	正常	正常		无	胸段：无侧弯；胸腰段：无侧弯；腰段：无侧弯	1	1	0	阴性
陈梓瑜	小学	男	11	双肩不等高	正常		UNKNOW	胸段：无侧弯；胸腰段：ATR<5；腰段：无侧弯	1	1	1	阴性
陈展鹏	小学	女	10	正常	正常		UNKNOW	胸段：无侧弯；胸腰段：无侧弯；腰段：无侧弯	0	1	0	阴性
陈彦冰	小学	女	10	正常	正常		UNKNOW	胸段：无侧弯；胸腰段：无侧弯；腰段：无侧弯	0	1	0	阴性
王子睿	小学	女	10	正常	正常		UNKNOW	胸段：无侧弯；胸腰段：无侧弯；腰段：无侧弯	0	1	0	阴性
王雨萱	小学	男	11	正常	正常		脊柱弯曲异常家族史	胸段：无侧弯；胸腰段：无侧弯；腰段：无侧弯	0	1	0	阴性
邹静雅	小学	女	10	正常	正常		UNKNOW	胸段：无侧弯；胸腰段：无侧弯；腰段：无侧弯	0	1	0	阴性
周梓轩	小学	女	10	正常	前凸体征	前后凸体征消失	UNKNOW	胸段：无侧弯；胸腰段：无侧弯；腰段：无侧弯	0	0	1	阴性
周芷菱	小学	女	10	正常	正常		UNKNOW	胸段：无侧弯；胸腰段：无侧弯；腰段：无侧弯	0	1	0	阴性
周丹	小学	男	11	正常	正常		UNKNOW	胸段：无侧弯；胸腰段：无侧弯；腰段：无侧弯	1	1	0	阴性
张雨杭	小学	男	10	正常	正常		UNKNOW	胸段：无侧弯；胸腰段：无侧弯；腰段：无侧弯	0	1	0	阴性
张一菲	小学	女	12	正常	正常		UNKNOW	胸段：无侧弯；胸腰段：无侧弯；腰段：无侧弯	1	1	0	阴性
张天壹	小学	男	12	正常	正常		无	胸段：无侧弯；胸腰段：无侧弯；腰段：无侧弯	0	1	0	阴性
张舒淇	小学	女	12	正常	正常		脊柱弯曲异常家族史	胸段：无侧弯；胸腰段：无侧弯；腰段：无侧弯	1	1	0	阴性
袁奕欣	小学	女	13	正常	正常		无	胸段：无侧弯；胸腰段：无侧弯；腰段：无侧弯	1	1	1	阴性
杨宇轩	小学	女	12	正常	后凸体征	前后凸体征消失	无	胸段：无侧弯；胸腰段：无侧弯；腰段：无侧弯	1	1	0	阴性
袁一梦	小学	男	12	正常	正常		UNKNOW	胸段：无侧弯；胸腰段：无侧弯；腰段：无侧弯	0	1	0	阴性
吴卓颐	小学	男	12	正常	正常		UNKNOW	胸段：无侧弯；胸腰段：无侧弯；腰段：无侧弯	1	1	0	阴性
席良浩	小学	男	12	正常	正常		无	胸段：无侧弯；胸腰段：无侧弯；腰段：无侧弯	1	0	0	阴性
谢晨岚	小学	男	12	正常	正常		UNKNOW	胸段：无侧弯；胸腰段：无侧弯；腰段：无侧弯	1	1	0	阴性
熊紫轩	小学	女	13	正常	正常		无	胸段：无侧弯；胸腰段：无侧弯；腰段：无侧弯	1	1	1	阴性
徐昊轩	小学	男	12	正常	正常		UNKNOW	胸段：ATR<5；胸腰段：ATR<5；腰段：无侧弯	1	0	0	阴性
徐语晴	小学	男	12	正常	正常		无	胸段：无侧弯；胸腰段：无侧弯；腰段：无侧弯	0	1	0	阴性
徐子坤	小学	男	12	正常	正常		无	胸段：无侧弯；胸腰段：无侧弯；腰段：无侧弯	0	1	0	阴性
杨嫣	小学	女	13	正常	正常		脊柱弯曲异常家族史	胸段：无侧弯；胸腰段：无侧弯；腰段：无侧弯	1	1	0	阴性
倪斯嘉	小学	男	13	正常	正常		无	胸段：无侧弯；胸腰段：无侧弯；腰段：无侧弯	1	0	0	阴性
骆澋鑫	小学	女	13	正常	正常		脊柱弯曲异常家族史	胸段：无侧弯；胸腰段：无侧弯；腰段：无侧弯	0	1	0	阴性
罗佳毅	小学	男	13	正常	正常		无	胸段：无侧弯；胸腰段：无侧弯；腰段：无侧弯	1	1	1	阴性
刘航帆	小学	男	12	正常	正常		无	胸段：无侧弯；胸腰段：无侧弯；腰段：无侧弯	1	0	0	阴性
李梓溪	小学	女	13	正常	正常		无	胸段：无侧弯；胸腰段：无侧弯；腰段：无侧弯	0	0	0	阴性
李杭泽	小学	男	13	正常	正常		UNKNOW	胸段：无侧弯；胸腰段：无侧弯；腰段：无侧弯	0	1	0	阴性
李涵	小学	男	12	正常	正常		UNKNOW	胸段：无侧弯；胸腰段：无侧弯；腰段：无侧弯	0	1	0	阴性
李定琦	小学	男	12	正常	正常		无	胸段：无侧弯；胸腰段：无侧弯；腰段：无侧弯	0	0	0	阴性
李冰冰	小学	女	12	正常	正常		无	胸段：无侧弯；胸腰段：无侧弯；腰段：无侧弯	0	1	0	阴性
黄羿铃	小学	男	12	正常	正常		无	胸段：无侧弯；胸腰段：无侧弯；腰段：无侧弯	0	1	1	阴性
化晨希	小学	女	13	正常	正常		无	胸段：无侧弯；胸腰段：无侧弯；腰段：无侧弯	0	1	0	阴性
郭宇童	小学	男	12	正常	正常		无	胸段：无侧弯；胸腰段：无侧弯；腰段：无侧弯	0	1	0	阴性
郭潇遥	小学	男	12	双肩不等高	正常		UNKNOW	胸段：无侧弯；胸腰段：无侧弯；腰段：无侧弯	0	0	0	阴性
冯皓	小学	女	13	正常	正常		无	胸段：无侧弯；胸腰段：无侧弯；腰段：无侧弯	0	1	0	阴性
方俊杰	小学	男	12	正常	正常		UNKNOW	胸段：无侧弯；胸腰段：无侧弯；腰段：无侧弯	0	0	0	阴性
范铭阳	小学	男	13	正常	正常		无	胸段：无侧弯；胸腰段：无侧弯；腰段：无侧弯	0	1	0	阴性
杜彦哲	小学	女	12	正常	正常		脊柱弯曲异常家族史	胸段：无侧弯；胸腰段：无侧弯；腰段：无侧弯	0	1	0	阴性
邓越泽	小学	男	12	正常	正常		UNKNOW	胸段：无侧弯；胸腰段：无侧弯；腰段：无侧弯	0	1	0	阴性
崔奕晨	小学	男	12	正常	正常		无	胸段：无侧弯；胸腰段：无侧弯；腰段：无侧弯	0	1	1	阴性
成紫弘	小学	男	12	正常	正常		脊柱弯曲异常家族史	胸段：无侧弯；胸腰段：无侧弯；腰段：无侧弯	0	1	0	阴性
曹一航	小学	男	13	正常	正常		无	胸段：无侧弯；胸腰段：无侧弯；腰段：无侧弯	0	1	0	阴性
陈琳鈊	小学	女	12	正常	正常		无	胸段：无侧弯；胸腰段：无侧弯；腰段：无侧弯	0	1	0	阴性
彭艺菲	小学	男	12	正常	正常		UNKNOW	胸段：无侧弯；胸腰段：无侧弯；腰段：无侧弯	0	1	0	阴性
邹子瞳	小学	女	12	正常	正常		无	胸段：无侧弯；胸腰段：无侧弯；腰段：无侧弯	0	1	0	阴性
朱米卢	小学	女	12	正常	正常		UNKNOW	胸段：ATR<5；胸腰段：ATR>=5；腰段：无侧弯	1	0	0	阳性
赵雨阳	小学	女	12	正常	正常		无	胸段：无侧弯；胸腰段：无侧弯；腰段：无侧弯	0	0	0	阴性
张元成	小学	女	13	双肩不等高	正常		脊柱弯曲异常家族史	胸段：无侧弯；胸腰段：无侧弯；腰段：无侧弯	0	1	0	阴性
张姝彦	小学	女	12	双肩不等高	正常		无	胸段：ATR<5；胸腰段：无侧弯；腰段：无侧弯	0	0	0	阴性
张珈铖	小学	女	12	正常	正常		无	胸段：无侧弯；胸腰段：无侧弯；腰段：无侧弯	1	1	0	阴性
张博桐	小学	男	12	正常	正常		无	胸段：无侧弯；胸腰段：无侧弯；腰段：无侧弯	1	1	1	阴性
于紫涵	小学	女	12	正常	正常		无	胸段：无侧弯；胸腰段：无侧弯；腰段：无侧弯	0	1	0	阴性
徐梓涵	小学	女	12	正常	正常		脊柱弯曲异常家族史	胸段：无侧弯；胸腰段：无侧弯；腰段：无侧弯	1	1	0	阴性
徐语轩	小学	男	13	正常	正常		无	胸段：无侧弯；胸腰段：无侧弯；腰段：无侧弯	1	1	0	阴性
吴亦凡	小学	女	12	正常	正常		无	胸段：无侧弯；胸腰段：无侧弯；腰段：无侧弯	1	0	0	阴性
吴欣瑶	小学	女	12	正常	正常		UNKNOW	胸段：无侧弯；胸腰段：无侧弯；腰段：无侧弯	1	1	0	阴性
吴思茹	小学	男	12	正常	正常		无	胸段：无侧弯；胸腰段：无侧弯；腰段：无侧弯	1	1	1	阴性
王一帆	小学	男	12	正常	正常		无	胸段：无侧弯；胸腰段：无侧弯；腰段：无侧弯	0	0	0	阴性
王雪瑞	小学	男	12	正常	正常		无	胸段：无侧弯；胸腰段：无侧弯；腰段：无侧弯	1	1	0	阴性
王宸轩	小学	男	12	正常	正常		无	胸段：无侧弯；胸腰段：无侧弯；腰段：无侧弯	0	1	0	阴性
王安茜	小学	女	13	正常	正常		脊柱弯曲异常家族史	胸段：无侧弯；胸腰段：无侧弯；腰段：无侧弯	1	1	0	阴性
田少锋	小学	女	13	正常	正常		UNKNOW	胸段：无侧弯；胸腰段：无侧弯；腰段：无侧弯	1	1	0	阴性
施昊宇	小学	女	12	正常	正常		无	胸段：无侧弯；胸腰段：无侧弯；腰段：无侧弯	0	0	0	阴性
秦馨蕙	小学	男	12	正常	正常		无	胸段：无侧弯；胸腰段：无侧弯；腰段：无侧弯	1	1	0	阴性
潘鑫钰	小学	女	12	双肩不等高	正常		UNKNOW	胸段：无侧弯；胸腰段：无侧弯；腰段：无侧弯	1	1	0	阴性
王雨萱	小学	男	12	正常	正常		脊柱弯曲异常家族史	胸段：无侧弯；胸腰段：无侧弯；腰段：无侧弯	0	1	0	阴性
黄元睿	小学	女	12	正常	正常		UNKNOW	胸段：无侧弯；胸腰段：无侧弯；腰段：无侧弯	0	1	0	阴性
王钦睿	小学	女	12	正常	正常		无	胸段：无侧弯；胸腰段：无侧弯；腰段：无侧弯	0	1	1	阴性
汪亦博	小学	男	13	正常	正常		无	胸段：无侧弯；胸腰段：无侧弯；腰段：无侧弯	0	0	0	阴性
覃梣	小学	男	12	正常	正常		脊柱弯曲异常家族史	胸段：无侧弯；胸腰段：无侧弯；腰段：无侧弯	0	1	0	阴性
孙翊菲	小学	男	13	正常	正常		UNKNOW	胸段：无侧弯；胸腰段：无侧弯；腰段：无侧弯	0	1	0	阴性
欧阳一鸣	小学	女	12	双肩不等高	正常		UNKNOW	胸段：无侧弯；胸腰段：无侧弯；腰段：无侧弯	0	1	0	阴性
孟诗涵	小学	女	13	正常	正常		UNKNOW	胸段：无侧弯；胸腰段：无侧弯；腰段：无侧弯	1	0	0	阴性
毛思羽	小学	男	13	正常	正常		无	胸段：无侧弯；胸腰段：无侧弯；腰段：无侧弯	1	1	0	阴性
林成晔	小学	男	12	正常	正常		无	胸段：无侧弯；胸腰段：无侧弯；腰段：无侧弯	1	0	0	阴性
金宸宇	小学	女	12	正常	正常		无	胸段：无侧弯；胸腰段：无侧弯；腰段：无侧弯	1	1	0	阴性
姜薇	小学	男	12	正常	正常		无	胸段：无侧弯；胸腰段：无侧弯；腰段：无侧弯	0	1	1	阴性
朱欣雨	小学	男	12	正常	正常		UNKNOW	胸段：无侧弯；胸腰段：无侧弯；腰段：无侧弯	1	1	0	阴性
郭书瑶	小学	女	13	正常	正常		无	胸段：无侧弯；胸腰段：无侧弯；腰段：无侧弯	0	0	0	阴性
官国伟	小学	女	12	正常	正常		无	胸段：无侧弯；胸腰段：无侧弯；腰段：无侧弯	1	1	0	阴性
高昊淼	小学	男	13	正常	正常		无	胸段：无侧弯；胸腰段：无侧弯；腰段：无侧弯	1	0	0	阴性
方睿熙	小学	男	12	正常	正常		无	胸段：无侧弯；胸腰段：无侧弯；腰段：无侧弯	1	1	0	阴性
邓泓昶	小学	女	12	正常	正常		UNKNOW	胸段：无侧弯；胸腰段：无侧弯；腰段：无侧弯	0	0	0	阴性
陈欣	小学	男	12	双肩不等高	正常		UNKNOW	胸段：ATR<5；胸腰段：ATR<5；腰段：无侧弯	1	1	0	阴性
陈俊辰	小学	男	13	正常	正常		脊柱弯曲异常家族史	胸段：无侧弯；胸腰段：无侧弯；腰段：无侧弯	1	1	1	阴性
陈嘉欣	小学	女	12	正常	正常		无	胸段：无侧弯；胸腰段：无侧弯；腰段：无侧弯	1	0	0	阴性
陈昊月	小学	女	12	双肩不等高	正常		UNKNOW	胸段：无侧弯；胸腰段：无侧弯；腰段：无侧弯	1	1	0	阴性
陈博俊	小学	女	13	正常	正常		UNKNOW	胸段：无侧弯；胸腰段：无侧弯；腰段：无侧弯	1	1	0	阴性
叶文杰	小学	男	12	双肩不等高	正常		UNKNOW	胸段：无侧弯；胸腰段：无侧弯；腰段：无侧弯	0	1	0	阴性
邹帆	小学	女	12	正常	正常		UNKNOW	胸段：无侧弯；胸腰段：无侧弯；腰段：无侧弯	1	0	0	阴性
朱舒语	小学	女	12	正常	后凸体征	前后凸体征消失	UNKNOW	胸段：无侧弯；胸腰段：无侧弯；腰段：无侧弯	0	1	0	阴性
郑明俊	小学	男	12	正常	正常		无	胸段：无侧弯；胸腰段：无侧弯；腰段：无侧弯	1	1	0	阴性
赵宇萱	小学	男	12	正常	正常		UNKNOW	胸段：无侧弯；胸腰段：无侧弯；腰段：无侧弯	1	0	0	阴性
张梓旋	小学	女	12	正常	后凸体征	前后凸体征消失	无	胸段：无侧弯；胸腰段：无侧弯；腰段：无侧弯	0	0	0	阴性
张炎龙	小学	男	12	正常	正常		无	胸段：ATR<5；胸腰段：ATR<5；腰段：无侧弯	1	1	0	阴性
张天宇	小学	女	13	正常	正常		脊柱弯曲异常家族史	胸段：无侧弯；胸腰段：无侧弯；腰段：无侧弯	1	1	0	阴性
张世杭	小学	女	13	正常	正常		无	胸段：无侧弯；胸腰段：无侧弯；腰段：无侧弯	0	1	1	阴性
张立杋	小学	男	12	正常	正常		UNKNOW	胸段：无侧弯；胸腰段：无侧弯；腰段：无侧弯	1	1	0	阴性
尹甜馨	小学	男	12	正常	正常		UNKNOW	胸段：无侧弯；胸腰段：无侧弯；腰段：无侧弯	1	0	0	阴性
杨舒菲	小学	男	12	正常	正常		UNKNOW	胸段：无侧弯；胸腰段：无侧弯；腰段：无侧弯	0	1	0	阴性
杨季璇	小学	女	13	正常	正常		UNKNOW	胸段：无侧弯；胸腰段：无侧弯；腰段：无侧弯	1	1	0	阴性
徐克强	小学	女	12	正常	前凸体征	前后凸体征消失	UNKNOW	胸段：无侧弯；胸腰段：无侧弯；腰段：无侧弯	1	1	0	阴性
谢晟楠	小学	男	13	正常	正常		脊柱弯曲异常家族史	胸段：无侧弯；胸腰段：无侧弯；腰段：无侧弯	0	1	1	阴性
吴优	小学	男	12	正常	正常		无	胸段：无侧弯；胸腰段：无侧弯；腰段：无侧弯	1	0	0	阴性
吴忆文	小学	男	12	正常	正常		无	胸段：无侧弯；胸腰段：无侧弯；腰段：无侧弯	1	1	0	阴性
吴雅莉	小学	男	12	双肩不等高	正常		脊柱弯曲异常家族史	胸段：无侧弯；胸腰段：无侧弯；腰段：无侧弯	0	1	0	阴性
王梓安	小学	男	12	双肩不等高	正常		无	胸段：无侧弯；胸腰段：无侧弯；腰段：无侧弯	0	1	0	阴性
王奕宸	小学	女	13	正常	正常		无	胸段：无侧弯；胸腰段：无侧弯；腰段：无侧弯	0	1	0	阴性
杨可馨	小学	男	12	正常	正常		UNKNOW	胸段：ATR<5；胸腰段：无侧弯；腰段：无侧弯	0	0	0	阴性
王明宇	小学	女	12	双肩不等高	正常		UNKNOW	胸段：无侧弯；胸腰段：无侧弯；腰段：无侧弯	0	1	1	阴性
黄馨语	小学	男	12	正常	正常		脊柱弯曲异常家族史	胸段：无侧弯；胸腰段：无侧弯；腰段：无侧弯	1	1	0	阴性
单思涵	小学	男	12	正常	正常		UNKNOW	胸段：无侧弯；胸腰段：无侧弯；腰段：无侧弯	1	1	0	阴性
李金灿	小学	女	12	双肩不等高	正常		UNKNOW	胸段：无侧弯；胸腰段：无侧弯；腰段：无侧弯	0	1	0	阴性
党泽慧	小学	男	12	正常	正常		UNKNOW	胸段：ATR<5；胸腰段：ATR<5；腰段：无侧弯	1	0	0	阴性
施锦瑜	小学	男	12	正常	正常		无	胸段：无侧弯；胸腰段：无侧弯；腰段：无侧弯	1	1	0	阴性
刘诗杭	小学	女	12	正常	正常		UNKNOW	胸段：无侧弯；胸腰段：无侧弯；腰段：无侧弯	0	1	1	阴性
龙泽语	小学	女	12	正常	正常		UNKNOW	胸段：无侧弯；胸腰段：无侧弯；腰段：无侧弯	1	1	0	阴性
杨名	小学	男	12	正常	正常		UNKNOW	胸段：无侧弯；胸腰段：无侧弯；腰段：无侧弯	1	1	0	阴性
何梓杰	小学	女	12	正常	正常		无	胸段：无侧弯；胸腰段：无侧弯；腰段：无侧弯	0	1	0	阴性
占照亮	小学	女	13	正常	正常		UNKNOW	胸段：无侧弯；胸腰段：无侧弯；腰段：无侧弯	0	1	0	阴性
崔燕	小学	女	13	正常	正常		UNKNOW	胸段：无侧弯；胸腰段：无侧弯；腰段：无侧弯	0	1	0	阴性
陈思源	小学	女	12	正常	正常		UNKNOW	胸段：无侧弯；胸腰段：无侧弯；腰段：无侧弯	0	1	0	阴性
俞锦韬	小学	男	12	双肩不等高	正常		脊柱弯曲异常家族史	胸段：无侧弯；胸腰段：ATR<5；腰段：无侧弯	0	1	1	阴性
杨绍谦	小学	男	13	双肩不等高	正常		UNKNOW	胸段：ATR<5；胸腰段：ATR<5；腰段：无侧弯	0	1	0	阴性
方艳艳	小学	男	12	正常	正常		UNKNOW	胸段：无侧弯；胸腰段：无侧弯；腰段：无侧弯	0	1	0	阴性
吴逸轩	小学	男	12	正常	正常		无	胸段：无侧弯；胸腰段：无侧弯；腰段：无侧弯	0	1	0	阴性
代陈卓	小学	女	12	正常	正常		UNKNOW	胸段：无侧弯；胸腰段：无侧弯；腰段：无侧弯	0	1	0	阴性
项宇浩	小学	女	12	正常	后凸体征	前后凸体征消失	脊柱弯曲异常家族史	胸段：无侧弯；胸腰段：无侧弯；腰段：无侧弯	0	1	0	阴性
蔡绍泽	小学	女	12	正常	正常		UNKNOW	胸段：无侧弯；胸腰段：无侧弯；腰段：无侧弯	0	1	0	阴性
章瑗桐	小学	男	13	正常	正常		UNKNOW	胸段：无侧弯；胸腰段：无侧弯；腰段：无侧弯	0	1	1	阴性
朱睿迪	小学	女	12	双肩不等高	正常		UNKNOW	胸段：无侧弯；胸腰段：无侧弯；腰段：无侧弯	0	1	0	阴性
闫朝旭	小学	男	12	正常	正常		无	胸段：无侧弯；胸腰段：无侧弯；腰段：无侧弯	0	1	0	阴性
陈谷一	小学	男	12	正常	正常		UNKNOW	胸段：无侧弯；胸腰段：无侧弯；腰段：无侧弯	0	0	0	阴性
朱文庆	小学	女	12	正常	正常		无	胸段：无侧弯；胸腰段：ATR>=5；腰段：无侧弯	1	1	0	阳性
梁泓赫	小学	女	12	正常	正常		脊柱弯曲异常家族史	胸段：无侧弯；胸腰段：无侧弯；腰段：无侧弯	0	1	0	阴性
方梓璇	小学	女	12	正常	正常		UNKNOW	胸段：无侧弯；胸腰段：无侧弯；腰段：无侧弯	0	1	0	阴性
付雨馨	小学	男	13	正常	正常		UNKNOW	胸段：无侧弯；胸腰段：无侧弯；腰段：无侧弯	0	0	0	阴性
张涪植	小学	女	12	正常	正常		UNKNOW	胸段：无侧弯；胸腰段：无侧弯；腰段：无侧弯	0	1	0	阴性
高子昂	小学	女	12	正常	正常		UNKNOW	胸段：无侧弯；胸腰段：无侧弯；腰段：无侧弯	0	0	0	阴性
黄涵雅	小学	男	12	正常	正常		UNKNOW	胸段：无侧弯；胸腰段：无侧弯；腰段：无侧弯	0	1	1	阴性
钟万鼎	小学	女	13	正常	正常		UNKNOW	胸段：无侧弯；胸腰段：无侧弯；腰段：无侧弯	0	1	0	阴性
刘亚飞	小学	女	12	正常	正常		UNKNOW	胸段：无侧弯；胸腰段：无侧弯；腰段：无侧弯	0	1	0	阴性
邓紫馨	小学	女	12	正常	正常		脊柱弯曲异常家族史	胸段：无侧弯；胸腰段：无侧弯；腰段：无侧弯	1	1	0	阴性
张子艺	小学	女	13	正常	正常		UNKNOW	胸段：无侧弯；胸腰段：无侧弯；腰段：无侧弯	1	1	0	阴性
戴茗轩	小学	女	12	正常	正常		无	胸段：无侧弯；胸腰段：无侧弯；腰段：无侧弯	0	1	0	阴性
吴雨桐	小学	女	13	正常	正常		UNKNOW	胸段：无侧弯；胸腰段：无侧弯；腰段：无侧弯	1	1	0	阴性
俞洋	小学	女	12	正常	正常		脊柱弯曲异常家族史	胸段：无侧弯；胸腰段：无侧弯；腰段：无侧弯	1	1	0	阴性
胡唐铭	小学	女	12	正常	正常		UNKNOW	胸段：无侧弯；胸腰段：无侧弯；腰段：无侧弯	1	1	0	阴性
李晨浩	小学	女	12	双肩不等高	正常		UNKNOW	胸段：无侧弯；胸腰段：无侧弯；腰段：无侧弯	1	1	0	阴性
曹忻妍	小学	男	13	正常	正常		无	胸段：无侧弯；胸腰段：无侧弯；腰段：无侧弯	1	1	1	阴性
卢洪汮	小学	女	12	正常	正常		UNKNOW	胸段：无侧弯；胸腰段：无侧弯；腰段：无侧弯	0	1	0	阴性
谭文博	小学	女	13	正常	正常		脊柱弯曲异常家族史	胸段：无侧弯；胸腰段：无侧弯；腰段：无侧弯	1	1	0	阴性
潘子豪	小学	男	12	正常	正常		UNKNOW	胸段：无侧弯；胸腰段：无侧弯；腰段：无侧弯	0	1	0	阴性
程燕君	小学	女	12	正常	正常		UNKNOW	胸段：无侧弯；胸腰段：无侧弯；腰段：无侧弯	1	1	0	阴性
石岩浩	小学	女	12	正常	正常		UNKNOW	胸段：无侧弯；胸腰段：无侧弯；腰段：无侧弯	1	0	0	阴性
陈天择	小学	女	12	双肩不等高	正常		UNKNOW	胸段：无侧弯；胸腰段：无侧弯；腰段：无侧弯	0	1	0	阴性
古昌胜	小学	男	12	正常	正常		UNKNOW	胸段：无侧弯；胸腰段：无侧弯；腰段：无侧弯	1	1	0	阴性
丁思远	小学	女	12	正常	正常		UNKNOW	胸段：无侧弯；胸腰段：无侧弯；腰段：无侧弯	1	1	1	阴性
袁瑞	小学	女	12	正常	正常		UNKNOW	胸段：无侧弯；胸腰段：无侧弯；腰段：无侧弯	0	1	0	阴性
龚汉龙	小学	女	12	正常	正常		UNKNOW	胸段：无侧弯；胸腰段：无侧弯；腰段：无侧弯	0	1	0	阴性
潘雨霏	小学	女	12	正常	正常		脊柱弯曲异常家族史	胸段：无侧弯；胸腰段：无侧弯；腰段：无侧弯	0	1	0	阴性
车铭宇	小学	男	12	正常	正常		无	胸段：无侧弯；胸腰段：无侧弯；腰段：无侧弯	0	1	0	阴性
黄腾	小学	女	12	正常	正常		UNKNOW	胸段：无侧弯；胸腰段：无侧弯；腰段：无侧弯	0	1	0	阴性
李若晨	小学	女	12	正常	正常		UNKNOW	胸段：无侧弯；胸腰段：无侧弯；腰段：无侧弯	0	1	0	阴性
高婉青	小学	男	13	正常	正常		无	胸段：无侧弯；胸腰段：无侧弯；腰段：无侧弯	0	0	0	阴性
别致	小学	男	13	正常	正常		UNKNOW	胸段：无侧弯；胸腰段：无侧弯；腰段：无侧弯	1	1	0	阴性
何宇聪	小学	男	12	正常	正常		UNKNOW	胸段：无侧弯；胸腰段：无侧弯；腰段：无侧弯	0	1	0	阴性
谢莹	小学	男	13	正常	正常		UNKNOW	胸段：无侧弯；胸腰段：无侧弯；腰段：无侧弯	1	1	0	阴性
邹晨熙	小学	女	12	正常	正常		无	胸段：无侧弯；胸腰段：无侧弯；腰段：无侧弯	1	0	1	阴性
刘以乐	小学	女	12	正常	正常		UNKNOW	胸段：无侧弯；胸腰段：无侧弯；腰段：无侧弯	0	1	0	阴性
惠文婧	小学	女	13	正常	正常		UNKNOW	胸段：无侧弯；胸腰段：无侧弯；腰段：无侧弯	1	1	0	阴性
何孟珂	小学	女	12	正常	正常		UNKNOW	胸段：无侧弯；胸腰段：无侧弯；腰段：无侧弯	1	1	0	阴性
朱梓涵	小学	女	12	正常	正常		UNKNOW	胸段：无侧弯；胸腰段：无侧弯；腰段：无侧弯	0	1	0	阴性
汪祺涵	小学	女	13	正常	正常		UNKNOW	胸段：ATR>=5；胸腰段：ATR>=5；腰段：无侧弯	1	0	0	阳性
向永欣	小学	女	12	正常	正常		UNKNOW	胸段：无侧弯；胸腰段：无侧弯；腰段：无侧弯	1	0	0	阴性
代君伟	小学	男	12	正常	正常		无	胸段：无侧弯；胸腰段：无侧弯；腰段：无侧弯	1	1	0	阴性
张炎灵	小学	男	12	正常	正常		无	胸段：无侧弯；胸腰段：无侧弯；腰段：无侧弯	1	1	0	阴性
陶奕舟	小学	女	12	正常	正常		UNKNOW	胸段：无侧弯；胸腰段：无侧弯；腰段：无侧弯	1	1	0	阴性
王辰希	小学	女	12	正常	正常		UNKNOW	胸段：无侧弯；胸腰段：无侧弯；腰段：无侧弯	1	1	1	阴性
王浩林	小学	男	13	正常	正常		脊柱弯曲异常家族史	胸段：无侧弯；胸腰段：无侧弯；腰段：无侧弯	1	1	0	阴性
张睿锋	小学	女	8	双肩不等高	正常	前后凸体征消失	UNKNOW	胸段：ATR>=5；胸腰段：无侧弯；腰段：无侧弯	0	0	1	阳性
段紫辰	小学	男	12	正常	正常		脊柱弯曲异常家族史	胸段：无侧弯；胸腰段：无侧弯；腰段：无侧弯	1	1	0	阴性
曾雨馨	小学	女	12	正常	正常		无	胸段：无侧弯；胸腰段：无侧弯；腰段：无侧弯	1	1	0	阴性
王文馨	小学	男	13	正常	正常		UNKNOW	胸段：无侧弯；胸腰段：无侧弯；腰段：无侧弯	0	1	0	阴性
郭昱彤	小学	女	12	正常	正常		UNKNOW	胸段：无侧弯；胸腰段：无侧弯；腰段：无侧弯	1	0	0	阴性
刘洋宏	小学	男	13	正常	正常		UNKNOW	胸段：无侧弯；胸腰段：无侧弯；腰段：无侧弯	0	1	0	阴性
李碧彤	初中	男	14	正常	正常		UNKNOW	胸段：无侧弯；胸腰段：无侧弯；腰段：无侧弯	1	1	0	阴性
刘诺恩	初中	男	14	正常	正常		无	胸段：无侧弯；胸腰段：无侧弯；腰段：无侧弯	1	1	1	阴性
徐雅欣	初中	女	14	双肩不等高	正常		UNKNOW	胸段：无侧弯；胸腰段：无侧弯；腰段：无侧弯	1	1	0	阴性
时章洁	初中	男	15	正常	正常		UNKNOW	胸段：无侧弯；胸腰段：无侧弯；腰段：无侧弯	0	1	0	阴性
丁绍坤	初中	男	14	正常	正常		UNKNOW	胸段：无侧弯；胸腰段：无侧弯；腰段：无侧弯	1	1	0	阴性
周生贤	初中	男	14	正常	正常		UNKNOW	胸段：无侧弯；胸腰段：无侧弯；腰段：无侧弯	1	0	0	阴性
朱子杭	小学	男	8	正常	正常		UNKNOW	胸段：ATR>=5；胸腰段：无侧弯；腰段：无侧弯	1	1	0	阳性
程佳林	初中	女	14	正常	正常		UNKNOW	胸段：无侧弯；胸腰段：无侧弯；腰段：无侧弯	1	1	0	阴性
陈茂林	初中	女	14	正常	正常		无	胸段：无侧弯；胸腰段：无侧弯；腰段：无侧弯	1	1	0	阴性
高绍搏	初中	女	14	正常	后凸体征	前后凸体征消失	无	胸段：无侧弯；胸腰段：无侧弯；腰段：无侧弯	1	1	0	阴性
王梓乐	初中	女	14	正常	正常		脊柱弯曲异常家族史	胸段：无侧弯；胸腰段：无侧弯；腰段：无侧弯	0	1	0	阴性
王佳宇	初中	男	15	正常	正常		UNKNOW	胸段：无侧弯；胸腰段：无侧弯；腰段：无侧弯	1	1	0	阴性
刘佳怡	初中	女	14	正常	正常		UNKNOW	胸段：无侧弯；胸腰段：无侧弯；腰段：无侧弯	0	1	0	阴性
徐梦旗	初中	女	14	正常	正常		UNKNOW	胸段：无侧弯；胸腰段：无侧弯；腰段：无侧弯	1	1	0	阴性
詹逸凡	初中	男	15	正常	正常		UNKNOW	胸段：ATR<5；胸腰段：无侧弯；腰段：无侧弯	1	1	1	阴性
陈金鸿	初中	女	14	正常	正常		UNKNOW	胸段：无侧弯；胸腰段：无侧弯；腰段：无侧弯	0	1	0	阴性
於熙宸	初中	女	14	双肩不等高	后凸体征	前后凸体征消失	UNKNOW	胸段：无侧弯；胸腰段：无侧弯；腰段：无侧弯	0	1	0	阴性
杨登辉	初中	女	14	正常	正常		无	胸段：无侧弯；胸腰段：无侧弯；腰段：无侧弯	1	1	0	阴性
党博航	初中	男	14	正常	正常		UNKNOW	胸段：ATR<5；胸腰段：ATR<5；腰段：无侧弯	1	1	0	阴性
孙益晴	初中	女	15	双肩不等高	正常		脊柱弯曲异常家族史	胸段：无侧弯；胸腰段：无侧弯；腰段：无侧弯	0	1	0	阴性
毕成乐	初中	男	14	正常	正常		无	胸段：无侧弯；胸腰段：无侧弯；腰段：无侧弯	1	1	1	阴性
刘和林	初中	女	14	正常	正常		UNKNOW	胸段：无侧弯；胸腰段：无侧弯；腰段：无侧弯	1	0	0	阴性
祝佳玉	小学	男	8	双肩不等高	正常		UNKNOW	胸段：ATR>=5；胸腰段：无侧弯；腰段：无侧弯	1	0	0	阳性
杨晓隆	初中	女	14	正常	正常		UNKNOW	胸段：无侧弯；胸腰段：无侧弯；腰段：无侧弯	0	1	0	阴性
张钰杰	初中	男	14	正常	正常		脊柱弯曲异常家族史	胸段：无侧弯；胸腰段：无侧弯；腰段：无侧弯	0	1	0	阴性
邝嘉琪	初中	女	15	正常	正常		UNKNOW	胸段：ATR<5；胸腰段：无侧弯；腰段：无侧弯	0	1	0	阴性
王万亿	初中	男	14	正常	正常		UNKNOW	胸段：无侧弯；胸腰段：无侧弯；腰段：无侧弯	0	1	0	阴性
于涵	初中	男	14	正常	正常		UNKNOW	胸段：无侧弯；胸腰段：无侧弯；腰段：无侧弯	0	1	0	阴性
吕思龙	初中	男	14	正常	正常		UNKNOW	胸段：无侧弯；胸腰段：无侧弯；腰段：无侧弯	0	1	1	阴性
肖俊辉	初中	女	15	正常	正常		无	胸段：无侧弯；胸腰段：无侧弯；腰段：无侧弯	0	1	0	阴性
胡杨紫怡	初中	男	15	正常	正常		UNKNOW	胸段：无侧弯；胸腰段：无侧弯；腰段：无侧弯	0	1	0	阴性
姚健锋	初中	男	14	双肩不等高	正常		UNKNOW	胸段：无侧弯；胸腰段：ATR<5；腰段：无侧弯	0	1	0	阴性
李俊杰	初中	女	14	正常	正常		脊柱弯曲异常家族史	胸段：无侧弯；胸腰段：无侧弯；腰段：无侧弯	0	1	0	阴性
孙雨欣	初中	女	15	双肩不等高	正常		无	胸段：无侧弯；胸腰段：无侧弯；腰段：无侧弯	0	1	0	阴性
王彤彤	初中	女	14	正常	正常		UNKNOW	胸段：无侧弯；胸腰段：无侧弯；腰段：无侧弯	0	1	1	阴性
张烨琳	初中	男	14	正常	正常		UNKNOW	胸段：无侧弯；胸腰段：无侧弯；腰段：无侧弯	0	1	0	阴性
徐子涵	初中	女	15	双肩不等高	正常		无	胸段：无侧弯；胸腰段：无侧弯；腰段：无侧弯	0	1	0	阴性
王梦洁	初中	女	15	正常	正常		脊柱弯曲异常家族史	胸段：无侧弯；胸腰段：无侧弯；腰段：无侧弯	0	1	0	阴性
贾鑫娇	初中	男	15	正常	正常		UNKNOW	胸段：无侧弯；胸腰段：无侧弯；腰段：无侧弯	0	1	0	阴性
夏亦晨	初中	女	15	双肩不等高	正常		无	胸段：无侧弯；胸腰段：无侧弯；腰段：无侧弯	0	0	0	阴性
洪厚鹏	初中	女	15	正常	正常		UNKNOW	胸段：无侧弯；胸腰段：无侧弯；腰段：无侧弯	0	1	0	阴性
欧阳栋梁	初中	女	14	正常	正常		脊柱弯曲异常家族史	胸段：无侧弯；胸腰段：无侧弯；腰段：无侧弯	0	1	1	阴性
陈昊冉	初中	男	15	双肩不等高	正常		UNKNOW	胸段：无侧弯；胸腰段：无侧弯；腰段：无侧弯	0	1	0	阴性
张梦婷	初中	女	14	双肩不等高	正常		UNKNOW	胸段：无侧弯；胸腰段：无侧弯；腰段：无侧弯	0	1	0	阴性
程锦博	初中	男	15	正常	正常		UNKNOW	胸段：无侧弯；胸腰段：无侧弯；腰段：无侧弯	0	1	0	阴性
兰凤仪	初中	女	14	双肩不等高	正常		UNKNOW	胸段：无侧弯；胸腰段：无侧弯；腰段：无侧弯	0	1	0	阴性
李沂珈	初中	女	14	正常	正常		UNKNOW	胸段：无侧弯；胸腰段：无侧弯；腰段：无侧弯	1	1	0	阴性
梁珍珍	初中	男	14	正常	正常		脊柱弯曲异常家族史	胸段：无侧弯；胸腰段：无侧弯；腰段：无侧弯	1	0	0	阴性
张宏宇	初中	男	14	正常	正常		UNKNOW	胸段：无侧弯；胸腰段：无侧弯；腰段：无侧弯	0	1	1	阴性
李晗玮	初中	女	15	正常	正常		UNKNOW	胸段：无侧弯；胸腰段：无侧弯；腰段：无侧弯	1	1	0	阴性
黄子浩	初中	女	15	正常	正常		UNKNOW	胸段：无侧弯；胸腰段：无侧弯；腰段：无侧弯	1	1	0	阴性
刘彦铭	初中	女	14	正常	正常		UNKNOW	胸段：无侧弯；胸腰段：无侧弯；腰段：无侧弯	1	1	0	阴性
周萧媛	初中	女	14	正常	正常		UNKNOW	胸段：无侧弯；胸腰段：无侧弯；腰段：无侧弯	1	1	0	阴性
左丽楠	初中	男	14	正常	正常		UNKNOW	胸段：无侧弯；胸腰段：无侧弯；腰段：无侧弯	1	1	0	阴性
詹晨曦	初中	男	14	双肩不等高	正常		无	胸段：无侧弯；胸腰段：无侧弯；腰段：无侧弯	0	1	0	阴性
孙子雯	初中	男	15	正常	正常		无	胸段：无侧弯；胸腰段：无侧弯；腰段：无侧弯	1	0	0	阴性
杨佳诚	初中	男	14	正常	正常		脊柱弯曲异常家族史	胸段：无侧弯；胸腰段：无侧弯；腰段：无侧弯	0	0	0	阴性
方一草	初中	男	14	正常	正常		UNKNOW	胸段：无侧弯；胸腰段：无侧弯；腰段：无侧弯	1	1	1	阴性
方明磊	初中	男	15	正常	正常		UNKNOW	胸段：无侧弯；胸腰段：无侧弯；腰段：无侧弯	1	1	0	阴性
徐君旺	初中	女	14	正常	正常		无	胸段：无侧弯；胸腰段：无侧弯；腰段：无侧弯	0	1	0	阴性
吴金豪	初中	女	14	正常	正常		UNKNOW	胸段：无侧弯；胸腰段：无侧弯；腰段：无侧弯	1	1	0	阴性
谢鑫宇	初中	男	14	正常	正常		无	胸段：无侧弯；胸腰段：无侧弯；腰段：无侧弯	1	1	0	阴性
吴梓涵	初中	女	14	双肩不等高	正常		UNKNOW	胸段：无侧弯；胸腰段：无侧弯；腰段：无侧弯	0	1	0	阴性
洪子悦	初中	男	14	正常	正常		脊柱弯曲异常家族史	胸段：无侧弯；胸腰段：无侧弯；腰段：无侧弯	0	1	0	阴性
曹正阳	初中	男	14	正常	正常		UNKNOW	胸段：无侧弯；胸腰段：无侧弯；腰段：无侧弯	0	1	0	阴性
冯嘉欣	初中	女	14	正常	正常		UNKNOW	胸段：无侧弯；胸腰段：无侧弯；腰段：无侧弯	0	1	0	阴性
郭恒言	初中	男	15	正常	正常		UNKNOW	胸段：无侧弯；胸腰段：无侧弯；腰段：无侧弯	0	0	0	阴性
黄宸予	初中	女	14	正常	正常		脊柱弯曲异常家族史	胸段：无侧弯；胸腰段：无侧弯；腰段：无侧弯	0	1	1	阴性
汪毓晨	初中	男	15	正常	正常		UNKNOW	胸段：无侧弯；胸腰段：无侧弯；腰段：无侧弯	0	1	0	阴性
刘心语	初中	男	14	正常	正常		UNKNOW	胸段：无侧弯；胸腰段：无侧弯；腰段：无侧弯	1	0	0	阴性
王子清	初中	男	14	正常	正常		UNKNOW	胸段：无侧弯；胸腰段：无侧弯；腰段：无侧弯	0	1	0	阴性
骆江鑫	初中	男	15	正常	正常		UNKNOW	胸段：无侧弯；胸腰段：无侧弯；腰段：无侧弯	1	1	1	阴性
张雨婷	初中	女	14	双肩不等高	正常		UNKNOW	胸段：无侧弯；胸腰段：无侧弯；腰段：无侧弯	0	1	0	阴性
魏雯雯	初中	女	14	正常	正常		无	胸段：无侧弯；胸腰段：无侧弯；腰段：无侧弯	1	0	0	阴性
何泽村	初中	女	14	双肩不等高	正常		无	胸段：无侧弯；胸腰段：无侧弯；腰段：无侧弯	1	1	0	阴性
黄泽洋	初中	男	14	双肩不等高	正常		UNKNOW	胸段：无侧弯；胸腰段：无侧弯；腰段：无侧弯	1	1	0	阴性
宋宇浩	初中	男	14	正常	正常		UNKNOW	胸段：无侧弯；胸腰段：无侧弯；腰段：无侧弯	0	1	0	阴性
吴雅熙	初中	女	14	正常	正常		脊柱弯曲异常家族史	胸段：无侧弯；胸腰段：无侧弯；腰段：无侧弯	1	1	0	阴性
陈振祥	初中	男	14	双肩不等高	正常		UNKNOW	胸段：无侧弯；胸腰段：无侧弯；腰段：无侧弯	1	1	0	阴性
邓依涵	初中	女	14	双肩不等高	正常		无	胸段：无侧弯；胸腰段：无侧弯；腰段：无侧弯	1	1	0	阴性
孙忆杭	初中	男	14	正常	正常		UNKNOW	胸段：无侧弯；胸腰段：无侧弯；腰段：无侧弯	1	1	0	阴性
何雨桐	初中	男	14	正常	正常		UNKNOW	胸段：无侧弯；胸腰段：无侧弯；腰段：无侧弯	1	1	0	阴性
赵鹏周	初中	女	14	正常	正常		脊柱弯曲异常家族史	胸段：无侧弯；胸腰段：无侧弯；腰段：无侧弯	0	1	1	阴性
左云飞	初中	男	14	双肩不等高	正常		UNKNOW	胸段：ATR<5；胸腰段：无侧弯；腰段：无侧弯	0	1	0	阴性
刘宇航	初中	女	14	正常	正常		UNKNOW	胸段：无侧弯；胸腰段：无侧弯；腰段：无侧弯	1	1	0	阴性
朱世政	初中	男	15	正常	正常		UNKNOW	胸段：无侧弯；胸腰段：无侧弯；腰段：无侧弯	1	1	0	阴性
刘成明	初中	男	15	正常	正常		无	胸段：无侧弯；胸腰段：无侧弯；腰段：无侧弯	0	1	0	阴性
刘静溪	初中	男	14	正常	正常		UNKNOW	胸段：无侧弯；胸腰段：无侧弯；腰段：无侧弯	1	1	0	阴性
张慕萱	初中	女	14	正常	正常		UNKNOW	胸段：无侧弯；胸腰段：无侧弯；腰段：无侧弯	1	1	0	阴性
刘雨涵	初中	女	14	正常	前凸体征	前后凸体征消失	UNKNOW	胸段：无侧弯；胸腰段：无侧弯；腰段：无侧弯	0	1	0	阴性
张逸哲	初中	女	14	正常	正常		UNKNOW	胸段：无侧弯；胸腰段：无侧弯；腰段：无侧弯	0	1	0	阴性
王诗晗	初中	男	14	正常	正常		UNKNOW	胸段：无侧弯；胸腰段：无侧弯；腰段：无侧弯	0	1	1	阴性
刘疆	初中	男	14	正常	正常		UNKNOW	胸段：无侧弯；胸腰段：无侧弯；腰段：无侧弯	0	0	0	阴性
包雨浩	初中	男	14	正常	正常		UNKNOW	胸段：无侧弯；胸腰段：无侧弯；腰段：无侧弯	0	1	0	阴性
唐锦涵	初中	男	14	双肩不等高	正常		脊柱弯曲异常家族史	胸段：无侧弯；胸腰段：ATR<5；腰段：无侧弯	0	1	0	阴性
陈梦洁	初中	男	14	正常	正常		UNKNOW	胸段：无侧弯；胸腰段：无侧弯；腰段：无侧弯	0	1	0	阴性
章子涵	初中	女	14	正常	正常		UNKNOW	胸段：无侧弯；胸腰段：无侧弯；腰段：无侧弯	0	1	0	阴性
林佳毅	初中	女	14	正常	正常		无	胸段：ATR<5；胸腰段：无侧弯；腰段：无侧弯	0	1	0	阴性
吴晨宇	初中	男	14	正常	正常		UNKNOW	胸段：无侧弯；胸腰段：无侧弯；腰段：无侧弯	0	0	0	阴性
黄嘉晨	初中	女	14	双肩不等高	正常		脊柱弯曲异常家族史	胸段：无侧弯；胸腰段：无侧弯；腰段：无侧弯	0	1	1	阴性
袁浩轩	初中	女	14	正常	正常		UNKNOW	胸段：无侧弯；胸腰段：无侧弯；腰段：无侧弯	0	1	0	阴性
向锦瑶	初中	男	15	正常	正常		UNKNOW	胸段：无侧弯；胸腰段：无侧弯；腰段：无侧弯	0	1	0	阴性
王瑜婷	初中	女	15	正常	正常		UNKNOW	胸段：无侧弯；胸腰段：无侧弯；腰段：无侧弯	0	1	0	阴性
龚梓晨	初中	男	15	正常	正常		UNKNOW	胸段：无侧弯；胸腰段：无侧弯；腰段：无侧弯	0	1	0	阴性
徐淑妍	初中	男	14	双肩不等高	正常		UNKNOW	胸段：ATR<5；胸腰段：无侧弯；腰段：无侧弯	0	1	0	阴性
王子睿	初中	女	15	正常	前凸体征	前后凸体征消失	UNKNOW	胸段：无侧弯；胸腰段：无侧弯；腰段：无侧弯	0	1	0	阴性
张琦灵	初中	男	16	正常	正常		脊柱弯曲异常家族史	胸段：无侧弯；胸腰段：无侧弯；腰段：无侧弯	0	1	0	阴性
余文萱	初中	男	16	正常	正常		UNKNOW	胸段：无侧弯；胸腰段：无侧弯；腰段：无侧弯	0	1	0	阴性
钟峻熙	初中	男	16	正常	正常		UNKNOW	胸段：无侧弯；胸腰段：无侧弯；腰段：无侧弯	0	1	0	阴性
张云依	初中	女	16	双肩不等高	正常		UNKNOW	胸段：无侧弯；胸腰段：无侧弯；腰段：无侧弯	0	0	0	阴性
陈忆璐	初中	女	16	正常	正常		UNKNOW	胸段：无侧弯；胸腰段：无侧弯；腰段：无侧弯	0	1	0	阴性
邓佳怡	初中	男	16	正常	正常		UNKNOW	胸段：ATR<5；胸腰段：ATR<5；腰段：无侧弯	0	1	1	阴性
王怡涵	初中	男	16	正常	正常		UNKNOW	胸段：无侧弯；胸腰段：无侧弯；腰段：无侧弯	1	1	0	阴性
袁依叶	初中	男	16	双肩不等高	正常		UNKNOW	胸段：无侧弯；胸腰段：无侧弯；腰段：无侧弯	1	1	0	阴性
胡晟燚	初中	男	16	双肩不等高	正常		脊柱弯曲异常家族史	胸段：ATR<5；胸腰段：无侧弯；腰段：无侧弯	0	1	0	阴性
张欣语	初中	男	16	正常	正常		UNKNOW	胸段：ATR<5；胸腰段：ATR<5；腰段：无侧弯	1	1	0	阴性
张赟斌	初中	男	16	正常	正常		UNKNOW	胸段：无侧弯；胸腰段：无侧弯；腰段：无侧弯	1	1	0	阴性
吴芷怡	初中	女	16	正常	正常		UNKNOW	胸段：无侧弯；胸腰段：无侧弯；腰段：无侧弯	1	1	1	阴性
刘正依	初中	男	17	正常	正常		脊柱弯曲异常家族史	胸段：无侧弯；胸腰段：无侧弯；腰段：无侧弯	1	1	0	阴性
高智杰	初中	女	16	正常	正常		UNKNOW	胸段：无侧弯；胸腰段：无侧弯；腰段：无侧弯	1	1	0	阴性
张馨玥	初中	男	17	正常	正常		UNKNOW	胸段：无侧弯；胸腰段：无侧弯；腰段：无侧弯	0	1	0	阴性
李传尚	初中	男	16	正常	正常		脊柱弯曲异常家族史	胸段：无侧弯；胸腰段：无侧弯；腰段：无侧弯	1	1	0	阴性
孔雨泽	初中	女	16	正常	正常		无	胸段：无侧弯；胸腰段：无侧弯；腰段：无侧弯	0	1	0	阴性
吴紫萱	初中	男	16	正常	正常		脊柱弯曲异常家族史	胸段：无侧弯；胸腰段：无侧弯；腰段：无侧弯	1	1	0	阴性
李沂珂	小学	女	8	双肩不等高	正常		UNKNOW	胸段：无侧弯；胸腰段：ATR>=5；腰段：无侧弯	1	1	0	阳性
徐明熙	初中	女	16	正常	正常		UNKNOW	胸段：无侧弯；胸腰段：无侧弯；腰段：无侧弯	1	1	1	阴性
李凌心	初中	女	16	双肩不等高	正常		UNKNOW	胸段：无侧弯；胸腰段：无侧弯；腰段：无侧弯	0	1	0	阴性
方绮煊	小学	女	8	双肩不等高	正常		UNKNOW	胸段：无侧弯；胸腰段：ATR>=5；腰段：无侧弯	1	0	0	阳性
董欣怡	初中	女	17	正常	正常		UNKNOW	胸段：无侧弯；胸腰段：无侧弯；腰段：无侧弯	1	1	0	阴性
李浩宇	初中	男	16	正常	正常		UNKNOW	胸段：无侧弯；胸腰段：无侧弯；腰段：无侧弯	1	1	0	阴性
王钰婷	初中	女	16	正常	正常		UNKNOW	胸段：无侧弯；胸腰段：无侧弯；腰段：无侧弯	0	1	0	阴性
林梓恬	初中	女	17	正常	正常		UNKNOW	胸段：无侧弯；胸腰段：无侧弯；腰段：无侧弯	0	1	0	阴性
姜婉竹	初中	男	16	正常	正常		脊柱弯曲异常家族史	胸段：无侧弯；胸腰段：无侧弯；腰段：无侧弯	0	1	1	阴性
彭琳荃	初中	男	17	正常	正常		无	胸段：无侧弯；胸腰段：无侧弯；腰段：无侧弯	0	1	0	阴性
冯涵雪	初中	女	16	正常	正常		UNKNOW	胸段：ATR<5；胸腰段：无侧弯；腰段：无侧弯	0	1	0	阴性
肖永辰	初中	女	16	正常	正常		UNKNOW	胸段：无侧弯；胸腰段：无侧弯；腰段：无侧弯	0	1	0	阴性
曾雨星	初中	男	17	正常	正常		UNKNOW	胸段：无侧弯；胸腰段：ATR<5；腰段：无侧弯	0	1	0	阴性
周锦心	初中	男	16	正常	正常		UNKNOW	胸段：无侧弯；胸腰段：无侧弯；腰段：无侧弯	1	1	0	阴性
郭子轩	初中	男	16	正常	正常		UNKNOW	胸段：无侧弯；胸腰段：无侧弯；腰段：无侧弯	1	0	0	阴性
武子皓	初中	男	16	正常	正常		UNKNOW	胸段：无侧弯；胸腰段：无侧弯；腰段：无侧弯	1	1	1	阴性
方逸晨	初中	女	16	正常	正常		无	胸段：无侧弯；胸腰段：无侧弯；腰段：无侧弯	1	1	0	阴性
汪靖翔	初中	女	17	正常	正常		UNKNOW	胸段：无侧弯；胸腰段：无侧弯；腰段：无侧弯	0	1	0	阴性
何静萱	初中	男	16	正常	正常		UNKNOW	胸段：无侧弯；胸腰段：无侧弯；腰段：无侧弯	1	0	0	阴性
尹鑫雨	初中	女	16	正常	正常		UNKNOW	胸段：无侧弯；胸腰段：无侧弯；腰段：无侧弯	0	1	0	阴性
李余笑	初中	男	17	正常	正常		UNKNOW	胸段：无侧弯；胸腰段：无侧弯；腰段：无侧弯	1	1	0	阴性
郭梓熙	初中	女	16	正常	正常		UNKNOW	胸段：无侧弯；胸腰段：无侧弯；腰段：无侧弯	1	1	0	阴性
韩梦雅	初中	女	16	正常	正常		无	胸段：无侧弯；胸腰段：无侧弯；腰段：无侧弯	1	1	1	阴性
胡欣儿	初中	女	16	正常	正常		UNKNOW	胸段：无侧弯；胸腰段：无侧弯；腰段：无侧弯	0	0	0	阴性
朱欣雨	初中	女	16	正常	正常		UNKNOW	胸段：无侧弯；胸腰段：无侧弯；腰段：无侧弯	1	1	0	阴性
杨亦景	初中	男	17	双肩不等高	正常		UNKNOW	胸段：无侧弯；胸腰段：ATR<5；腰段：无侧弯	1	1	0	阴性
康心怡	初中	女	17	正常	前凸体征	前后凸体征消失	无	胸段：无侧弯；胸腰段：无侧弯；腰段：无侧弯	1	1	0	阴性
陆思栋	初中	男	17	正常	正常		脊柱弯曲异常家族史	胸段：无侧弯；胸腰段：无侧弯；腰段：无侧弯	1	1	0	阴性
陈映羽	初中	女	16	正常	正常		无	胸段：无侧弯；胸腰段：无侧弯；腰段：无侧弯	1	1	0	阴性
吴奇辰	初中	女	17	正常	正常		无	胸段：无侧弯；胸腰段：无侧弯；腰段：无侧弯	0	1	0	阴性
陈侯麟	初中	男	16	正常	正常		UNKNOW	胸段：无侧弯；胸腰段：无侧弯；腰段：无侧弯	1	1	0	阴性
余博涛	初中	男	17	正常	正常		UNKNOW	胸段：ATR<5；胸腰段：无侧弯；腰段：无侧弯	0	0	1	阴性
李俊逸	初中	女	16	正常	正常		UNKNOW	胸段：无侧弯；胸腰段：无侧弯；腰段：无侧弯	1	1	0	阴性
张羽萱	初中	女	16	双肩不等高	正常		UNKNOW	胸段：无侧弯；胸腰段：无侧弯；腰段：无侧弯	1	1	0	阴性
吴彤彤	初中	女	17	正常	正常		UNKNOW	胸段：无侧弯；胸腰段：无侧弯；腰段：无侧弯	0	1	0	阴性
潘盛安	初中	男	16	正常	正常		UNKNOW	胸段：无侧弯；胸腰段：无侧弯；腰段：无侧弯	1	1	0	阴性
田皓轩	初中	女	15	双肩不等高	正常		UNKNOW	胸段：无侧弯；胸腰段：无侧弯；腰段：无侧弯	1	1	0	阴性
兰子萱	初中	男	16	正常	正常		UNKNOW	胸段：无侧弯；胸腰段：无侧弯；腰段：无侧弯	0	1	0	阴性
许中信	初中	男	17	正常	正常		UNKNOW	胸段：无侧弯；胸腰段：无侧弯；腰段：无侧弯	1	1	0	阴性
韩蕊	初中	男	17	正常	正常		无	胸段：无侧弯；胸腰段：无侧弯；腰段：无侧弯	1	1	0	阴性
齐灿薇	初中	女	17	正常	前凸体征	前后凸体征消失	UNKNOW	胸段：无侧弯；胸腰段：无侧弯；腰段：无侧弯	0	1	0	阴性
姬紫昊	初中	女	17	正常	正常		UNKNOW	胸段：无侧弯；胸腰段：无侧弯；腰段：无侧弯	1	1	1	阴性
黄皖馨	小学	男	8	正常	正常		UNKNOW	胸段：ATR>=5；胸腰段：无侧弯；腰段：无侧弯	1	0	0	阳性
邓绍旸	初中	女	17	正常	正常		UNKNOW	胸段：无侧弯；胸腰段：无侧弯；腰段：无侧弯	1	1	0	阴性
黄皓晨	初中	男	17	正常	正常		无	胸段：无侧弯；胸腰段：无侧弯；腰段：无侧弯	0	1	0	阴性
张驰	初中	女	16	双肩不等高	正常		UNKNOW	胸段：无侧弯；胸腰段：无侧弯；腰段：无侧弯	1	1	0	阴性
许耀安	初中	女	16	正常	正常		脊柱弯曲异常家族史	胸段：无侧弯；胸腰段：无侧弯；腰段：无侧弯	1	0	1	阴性
欧阳毅然	初中	男	16	正常	正常		UNKNOW	胸段：无侧弯；胸腰段：无侧弯；腰段：无侧弯	0	1	0	阴性
孙昊天	初中	女	16	正常	正常		UNKNOW	胸段：无侧弯；胸腰段：无侧弯；腰段：无侧弯	0	0	0	阴性
侯克印	初中	男	16	正常	正常		UNKNOW	胸段：ATR<5；胸腰段：ATR<5；腰段：无侧弯	0	1	0	阴性
冯启辰	小学	女	12	正常	正常		UNKNOW	胸段：ATR>=5；胸腰段：无侧弯；腰段：无侧弯	1	0	0	阳性
柳宇杭	初中	女	16	正常	正常		UNKNOW	胸段：无侧弯；胸腰段：无侧弯；腰段：无侧弯	0	0	0	阴性
熊璐瑶	初中	男	16	正常	正常		无	胸段：无侧弯；胸腰段：ATR<5；腰段：无侧弯	0	1	0	阴性
刘志诚	初中	女	17	正常	正常		无	胸段：无侧弯；胸腰段：无侧弯；腰段：无侧弯	1	0	0	阴性
宋明悦	初中	女	16	正常	正常		脊柱弯曲异常家族史	胸段：无侧弯；胸腰段：无侧弯；腰段：无侧弯	1	1	0	阴性
何思杭	初中	女	16	正常	正常		UNKNOW	胸段：无侧弯；胸腰段：无侧弯；腰段：无侧弯	1	1	0	阴性
张啸尘	初中	女	16	正常	正常		UNKNOW	胸段：无侧弯；胸腰段：无侧弯；腰段：无侧弯	1	1	0	阴性
项心源	初中	男	16	正常	正常		UNKNOW	胸段：无侧弯；胸腰段：无侧弯；腰段：无侧弯	1	1	0	阴性
赵雨杭	初中	女	16	正常	正常		无	胸段：无侧弯；胸腰段：无侧弯；腰段：无侧弯	0	1	1	阴性
康妍	初中	女	16	正常	正常		无	胸段：无侧弯；胸腰段：无侧弯；腰段：无侧弯	1	1	0	阴性
高曹灵	初中	男	16	正常	正常		UNKNOW	胸段：无侧弯；胸腰段：无侧弯；腰段：无侧弯	0	1	0	阴性
王悦	初中	男	16	正常	正常		UNKNOW	胸段：无侧弯；胸腰段：无侧弯；腰段：无侧弯	0	1	0	阴性
田磊	初中	女	14	正常	正常		UNKNOW	胸段：无侧弯；胸腰段：无侧弯；腰段：无侧弯	1	1	0	阴性
王乐宣	初中	男	14	正常	正常		UNKNOW	胸段：无侧弯；胸腰段：无侧弯；腰段：无侧弯	1	1	0	阴性
王佳乐	初中	男	15	正常	正常		UNKNOW	胸段：无侧弯；胸腰段：无侧弯；腰段：无侧弯	0	1	0	阴性
徐茜	初中	女	14	正常	正常		无	胸段：无侧弯；胸腰段：无侧弯；腰段：无侧弯	1	1	0	阴性
崔浩天	初中	女	14	双肩不等高	正常		UNKNOW	胸段：无侧弯；胸腰段：无侧弯；腰段：无侧弯	1	1	0	阴性
徐航	初中	女	14	正常	正常		UNKNOW	胸段：无侧弯；胸腰段：无侧弯；腰段：无侧弯	0	1	1	阴性
徐志远	初中	男	14	正常	正常		UNKNOW	胸段：无侧弯；胸腰段：无侧弯；腰段：无侧弯	0	1	0	阴性
冉静轩	初中	女	14	正常	正常		UNKNOW	胸段：无侧弯；胸腰段：无侧弯；腰段：无侧弯	0	1	0	阴性
任嘉毅	初中	男	14	正常	正常		脊柱弯曲异常家族史	胸段：无侧弯；胸腰段：无侧弯；腰段：无侧弯	0	1	0	阴性
徐晴	初中	男	14	正常	正常		UNKNOW	胸段：无侧弯；胸腰段：无侧弯；腰段：无侧弯	0	1	0	阴性
王肇庆	初中	男	14	双肩不等高	正常		无	胸段：无侧弯；胸腰段：无侧弯；腰段：无侧弯	0	1	0	阴性
高微微	初中	女	14	正常	正常		无	胸段：无侧弯；胸腰段：无侧弯；腰段：无侧弯	0	1	0	阴性
张永豪	初中	男	14	正常	正常		UNKNOW	胸段：无侧弯；胸腰段：无侧弯；腰段：无侧弯	0	1	0	阴性
张艺琳	初中	女	14	正常	正常		UNKNOW	胸段：无侧弯；胸腰段：无侧弯；腰段：无侧弯	0	1	1	阴性
叶海熠	初中	女	15	正常	正常		UNKNOW	胸段：无侧弯；胸腰段：无侧弯；腰段：无侧弯	0	1	0	阴性
曾泽凌	初中	女	15	正常	正常		无	胸段：无侧弯；胸腰段：无侧弯；腰段：无侧弯	0	1	0	阴性
吴娇娇	初中	男	14	正常	正常		无	胸段：无侧弯；胸腰段：无侧弯；腰段：无侧弯	0	0	0	阴性
张佳怡	初中	女	14	正常	正常		UNKNOW	胸段：无侧弯；胸腰段：无侧弯；腰段：无侧弯	0	1	0	阴性
胡庆桦	初中	女	14	正常	正常		UNKNOW	胸段：无侧弯；胸腰段：无侧弯；腰段：无侧弯	0	1	0	阴性
黄紫馨	初中	男	15	正常	正常		UNKNOW	胸段：无侧弯；胸腰段：无侧弯；腰段：无侧弯	0	0	0	阴性
赵翀	初中	男	14	双肩不等高	正常		UNKNOW	胸段：无侧弯；胸腰段：无侧弯；腰段：无侧弯	0	1	0	阴性
王彬	初中	男	15	双肩不等高	正常		UNKNOW	胸段：无侧弯；胸腰段：无侧弯；腰段：无侧弯	0	1	0	阴性
王道杰	初中	女	14	正常	正常		无	胸段：无侧弯；胸腰段：无侧弯；腰段：无侧弯	0	1	0	阴性
何奕彤	初中	男	15	正常	正常		无	胸段：无侧弯；胸腰段：无侧弯；腰段：无侧弯	0	1	0	阴性
朱席	初中	男	14	正常	正常		UNKNOW	胸段：无侧弯；胸腰段：无侧弯；腰段：无侧弯	0	1	0	阴性
高文萍	初中	女	14	正常	正常		无	胸段：无侧弯；胸腰段：无侧弯；腰段：无侧弯	0	0	1	阴性
杨君尧	初中	女	14	正常	正常		脊柱弯曲异常家族史	胸段：无侧弯；胸腰段：无侧弯；腰段：无侧弯	0	1	0	阴性
靖牛	初中	女	14	正常	正常		无	胸段：无侧弯；胸腰段：无侧弯；腰段：无侧弯	0	1	0	阴性
王昊	初中	男	14	正常	正常		UNKNOW	胸段：无侧弯；胸腰段：无侧弯；腰段：无侧弯	1	1	0	阴性
雷宇欢	初中	女	14	正常	正常		UNKNOW	胸段：无侧弯；胸腰段：无侧弯；腰段：无侧弯	1	0	0	阴性
张心梦	初中	女	14	正常	正常		UNKNOW	胸段：无侧弯；胸腰段：无侧弯；腰段：无侧弯	0	1	0	阴性
王海龙	初中	男	15	双肩不等高	正常		UNKNOW	胸段：无侧弯；胸腰段：无侧弯；腰段：无侧弯	1	1	1	阴性
单燕琪	初中	女	14	双肩不等高	正常		UNKNOW	胸段：无侧弯；胸腰段：无侧弯；腰段：无侧弯	1	1	0	阴性
张硕	初中	女	14	正常	正常		UNKNOW	胸段：无侧弯；胸腰段：无侧弯；腰段：无侧弯	1	1	0	阴性
陈迦勒	初中	女	15	正常	正常		无	胸段：无侧弯；胸腰段：无侧弯；腰段：无侧弯	1	1	0	阴性
陈宣乐	初中	女	14	正常	正常		UNKNOW	胸段：无侧弯；胸腰段：无侧弯；腰段：无侧弯	1	1	0	阴性
吴俊贤	初中	男	14	正常	正常		UNKNOW	胸段：无侧弯；胸腰段：无侧弯；腰段：无侧弯	0	1	0	阴性
黄雨泽	初中	女	14	正常	正常		UNKNOW	胸段：无侧弯；胸腰段：无侧弯；腰段：无侧弯	1	1	0	阴性
左澜芯	初中	男	14	正常	正常		无	胸段：无侧弯；胸腰段：无侧弯；腰段：无侧弯	0	1	1	阴性
王家旭	初中	男	14	正常	正常		UNKNOW	胸段：无侧弯；胸腰段：无侧弯；腰段：无侧弯	1	1	0	阴性
徐清心	初中	男	15	正常	正常		UNKNOW	胸段：无侧弯；胸腰段：无侧弯；腰段：无侧弯	1	1	0	阴性
江同源	初中	男	14	正常	正常		无	胸段：无侧弯；胸腰段：无侧弯；腰段：无侧弯	0	1	0	阴性
纪鸿利	初中	男	14	正常	正常		UNKNOW	胸段：无侧弯；胸腰段：无侧弯；腰段：无侧弯	1	1	0	阴性
文雨晴	初中	男	14	正常	正常		UNKNOW	胸段：无侧弯；胸腰段：无侧弯；腰段：无侧弯	1	1	0	阴性
徐航	初中	男	14	双肩不等高	正常		无	胸段：无侧弯；胸腰段：无侧弯；腰段：无侧弯	0	1	1	阴性
林静灵	初中	男	14	正常	正常		无	胸段：无侧弯；胸腰段：无侧弯；腰段：无侧弯	0	1	0	阴性
麻慧玲	初中	女	14	正常	正常		UNKNOW	胸段：无侧弯；胸腰段：无侧弯；腰段：无侧弯	0	1	0	阴性
廖梓晨	初中	女	14	正常	正常		UNKNOW	胸段：无侧弯；胸腰段：无侧弯；腰段：无侧弯	0	1	0	阴性
陈志豪	小学	男	10	正常	正常		无	胸段：ATR>=5；胸腰段：ATR>=5；腰段：无侧弯	1	0	1	阳性
周馨	初中	女	14	正常	正常		UNKNOW	胸段：无侧弯；胸腰段：无侧弯；腰段：无侧弯	0	1	0	阴性
孙艳妮	初中	女	14	双肩不等高	正常		UNKNOW	胸段：无侧弯；胸腰段：无侧弯；腰段：无侧弯	0	1	0	阴性
许梦欣	初中	女	14	正常	正常		UNKNOW	胸段：无侧弯；胸腰段：无侧弯；腰段：无侧弯	0	1	0	阴性
张浩宇	初中	男	15	双肩不等高	正常		无	胸段：无侧弯；胸腰段：无侧弯；腰段：无侧弯	1	1	1	阴性
章文博	初中	女	14	正常	正常		UNKNOW	胸段：无侧弯；胸腰段：无侧弯；腰段：无侧弯	0	0	0	阴性
张箴言	初中	男	14	双肩不等高	正常		UNKNOW	胸段：无侧弯；胸腰段：无侧弯；腰段：无侧弯	1	1	0	阴性
侯娜	初中	男	14	正常	正常		无	胸段：无侧弯；胸腰段：无侧弯；腰段：无侧弯	1	1	0	阴性
范嘉康	初中	男	15	正常	正常		UNKNOW	胸段：无侧弯；胸腰段：无侧弯；腰段：无侧弯	0	1	0	阴性
刘怡萱	初中	男	14	双肩不等高	正常		UNKNOW	胸段：无侧弯；胸腰段：无侧弯；腰段：无侧弯	1	1	0	阴性
齐淑钰	初中	女	14	正常	正常		无	胸段：无侧弯；胸腰段：无侧弯；腰段：无侧弯	1	1	0	阴性
朱子俊	初中	女	14	正常	正常		UNKNOW	胸段：无侧弯；胸腰段：无侧弯；腰段：无侧弯	0	1	1	阴性
闫世博	初中	男	14	正常	正常		UNKNOW	胸段：无侧弯；胸腰段：无侧弯；腰段：无侧弯	1	1	0	阴性
胡家俊	初中	男	15	正常	正常		UNKNOW	胸段：无侧弯；胸腰段：无侧弯；腰段：无侧弯	1	0	0	阴性
张雨馨	初中	女	15	双肩不等高	后凸体征	前后凸体征消失	无	胸段：无侧弯；胸腰段：无侧弯；腰段：无侧弯	1	0	0	阴性
徐梦园	初中	女	14	正常	正常		无	胸段：无侧弯；胸腰段：无侧弯；腰段：无侧弯	1	1	0	阴性
郭雨涵	初中	女	14	正常	正常		无	胸段：无侧弯；胸腰段：无侧弯；腰段：无侧弯	1	1	0	阴性
汪思妍	初中	男	15	正常	正常		UNKNOW	胸段：无侧弯；胸腰段：无侧弯；腰段：无侧弯	1	1	0	阴性
张成轩	初中	男	14	双肩不等高	正常		UNKNOW	胸段：无侧弯；胸腰段：无侧弯；腰段：无侧弯	1	1	0	阴性
陈益锋	初中	男	15	正常	正常		UNKNOW	胸段：无侧弯；胸腰段：无侧弯；腰段：无侧弯	1	1	0	阴性
徐梓淇	初中	男	14	正常	正常		UNKNOW	胸段：无侧弯；胸腰段：无侧弯；腰段：无侧弯	0	1	1	阴性
赵子寒	初中	女	14	正常	正常		无	胸段：无侧弯；胸腰段：无侧弯；腰段：无侧弯	1	1	0	阴性
赵静怡	初中	男	14	正常	正常		UNKNOW	胸段：无侧弯；胸腰段：无侧弯；腰段：无侧弯	0	0	0	阴性
王灏轩	初中	女	15	正常	正常		无	胸段：无侧弯；胸腰段：无侧弯；腰段：无侧弯	1	1	0	阴性
郑城浩	初中	女	14	正常	正常		UNKNOW	胸段：无侧弯；胸腰段：无侧弯；腰段：无侧弯	1	1	0	阴性
李佳琦	初中	男	15	正常	正常		UNKNOW	胸段：无侧弯；胸腰段：无侧弯；腰段：无侧弯	1	1	0	阴性
徐辰翔	初中	男	14	正常	正常		UNKNOW	胸段：无侧弯；胸腰段：无侧弯；腰段：无侧弯	0	1	0	阴性
郑子航	小学	女	12	正常	正常		UNKNOW	胸段：ATR<5；胸腰段：ATR>=5；腰段：无侧弯	1	0	0	阳性
卢廷樑	初中	男	14	正常	正常		UNKNOW	胸段：无侧弯；胸腰段：无侧弯；腰段：无侧弯	1	1	0	阴性
潘雨馨	初中	女	14	正常	正常		无	胸段：无侧弯；胸腰段：无侧弯；腰段：无侧弯	1	1	0	阴性
方锦强	初中	女	14	正常	正常		UNKNOW	胸段：无侧弯；胸腰段：无侧弯；腰段：无侧弯	1	1	0	阴性
王佳妮	初中	男	15	正常	正常		UNKNOW	胸段：无侧弯；胸腰段：无侧弯；腰段：无侧弯	1	0	1	阴性
钦晨宸	初中	男	14	正常	正常		UNKNOW	胸段：无侧弯；胸腰段：无侧弯；腰段：无侧弯	1	1	0	阴性
周紫妍	初中	男	14	双肩不等高	正常		UNKNOW	胸段：无侧弯；胸腰段：无侧弯；腰段：无侧弯	0	1	0	阴性
张世博	初中	男	15	正常	正常		无	胸段：无侧弯；胸腰段：无侧弯；腰段：无侧弯	1	1	0	阴性
黄柏林	初中	女	15	双肩不等高	正常		无	胸段：无侧弯；胸腰段：无侧弯；腰段：无侧弯	0	1	0	阴性
张博源	初中	男	15	双肩不等高	正常		无	胸段：无侧弯；胸腰段：无侧弯；腰段：无侧弯	1	1	0	阴性
张玲瑞	初中	女	15	正常	正常		UNKNOW	胸段：无侧弯；胸腰段：无侧弯；腰段：无侧弯	1	1	1	阴性
方景华	初中	男	15	正常	正常		无	胸段：无侧弯；胸腰段：无侧弯；腰段：无侧弯	0	1	0	阴性
常玥馨	初中	男	14	双肩不等高	正常		UNKNOW	胸段：无侧弯；胸腰段：无侧弯；腰段：无侧弯	0	1	0	阴性
李伟鹏	初中	女	14	正常	后凸体征	前后凸体征消失	UNKNOW	胸段：无侧弯；胸腰段：无侧弯；腰段：无侧弯	1	0	0	阴性
郝博文	初中	女	14	正常	正常		无	胸段：无侧弯；胸腰段：无侧弯；腰段：无侧弯	1	1	0	阴性
王倩	初中	男	14	正常	正常		UNKNOW	胸段：无侧弯；胸腰段：无侧弯；腰段：无侧弯	0	1	0	阴性
练欣蕾	初中	女	15	正常	正常		UNKNOW	胸段：无侧弯；胸腰段：无侧弯；腰段：无侧弯	1	1	0	阴性
吴钰峰	初中	女	15	正常	正常		UNKNOW	胸段：无侧弯；胸腰段：无侧弯；腰段：无侧弯	1	0	0	阴性
黎梓鑫	初中	女	14	正常	正常		UNKNOW	胸段：无侧弯；胸腰段：无侧弯；腰段：无侧弯	0	0	0	阴性
贾智宸	初中	女	15	正常	正常		无	胸段：无侧弯；胸腰段：无侧弯；腰段：无侧弯	0	1	0	阴性
林铭浩	初中	男	14	正常	正常		UNKNOW	胸段：无侧弯；胸腰段：无侧弯；腰段：无侧弯	0	1	0	阴性
雷思宇	初中	女	15	正常	正常		无	胸段：无侧弯；胸腰段：无侧弯；腰段：无侧弯	0	1	1	阴性
杨范诗航	初中	女	14	正常	正常		无	胸段：无侧弯；胸腰段：无侧弯；腰段：无侧弯	0	0	0	阴性
邹书哲	初中	男	14	正常	正常		无	胸段：无侧弯；胸腰段：无侧弯；腰段：无侧弯	0	1	0	阴性
管奕	初中	男	15	正常	正常		UNKNOW	胸段：无侧弯；胸腰段：无侧弯；腰段：无侧弯	0	1	0	阴性
谌雨洋	初中	男	15	正常	正常		UNKNOW	胸段：无侧弯；胸腰段：无侧弯；腰段：无侧弯	0	1	0	阴性
陈紫轩	初中	女	15	正常	正常		UNKNOW	胸段：无侧弯；胸腰段：无侧弯；腰段：无侧弯	0	1	0	阴性
田素潆	初中	女	14	双肩不等高	正常		UNKNOW	胸段：无侧弯；胸腰段：无侧弯；腰段：无侧弯	0	1	0	阴性
欧佳新	初中	男	15	双肩不等高	正常		UNKNOW	胸段：无侧弯；胸腰段：无侧弯；腰段：无侧弯	0	0	0	阴性
孟浩男	初中	男	14	正常	正常		UNKNOW	胸段：无侧弯；胸腰段：无侧弯；腰段：无侧弯	0	1	0	阴性
郭紫妍	初中	男	15	正常	正常		无	胸段：无侧弯；胸腰段：无侧弯；腰段：无侧弯	0	1	1	阴性
张延懿	初中	女	14	正常	正常		UNKNOW	胸段：无侧弯；胸腰段：无侧弯；腰段：无侧弯	0	1	0	阴性
赵雅平	初中	男	14	正常	正常		无	胸段：无侧弯；胸腰段：无侧弯；腰段：无侧弯	0	0	0	阴性
徐世闻	初中	女	14	正常	正常		UNKNOW	胸段：无侧弯；胸腰段：无侧弯；腰段：无侧弯	0	1	0	阴性
马腾	初中	女	14	正常	正常		UNKNOW	胸段：无侧弯；胸腰段：无侧弯；腰段：无侧弯	0	1	0	阴性
陈静涵	初中	男	14	正常	正常		无	胸段：无侧弯；胸腰段：无侧弯；腰段：无侧弯	0	1	0	阴性
张家虎	初中	男	14	正常	正常		UNKNOW	胸段：无侧弯；胸腰段：无侧弯；腰段：无侧弯	0	1	0	阴性
程欣怡	初中	男	14	正常	正常		UNKNOW	胸段：无侧弯；胸腰段：无侧弯；腰段：无侧弯	0	1	0	阴性
方修艺	初中	女	14	正常	正常		无	胸段：无侧弯；胸腰段：无侧弯；腰段：无侧弯	0	1	1	阴性
徐如成	初中	男	14	正常	正常		UNKNOW	胸段：无侧弯；胸腰段：无侧弯；腰段：无侧弯	0	1	0	阴性
赵帅旗	初中	男	14	双肩不等高	正常		无	胸段：无侧弯；胸腰段：无侧弯；腰段：无侧弯	0	0	0	阴性
吕玥琦	初中	女	15	正常	正常		无	胸段：无侧弯；胸腰段：无侧弯；腰段：无侧弯	1	0	0	阴性
武以轩	初中	女	14	正常	正常		UNKNOW	胸段：无侧弯；胸腰段：无侧弯；腰段：无侧弯	1	1	0	阴性
余素蝶	初中	男	14	正常	正常		UNKNOW	胸段：无侧弯；胸腰段：无侧弯；腰段：无侧弯	0	1	0	阴性
江博	初中	女	14	正常	正常		UNKNOW	胸段：无侧弯；胸腰段：无侧弯；腰段：无侧弯	1	1	0	阴性
李明昊	初中	男	14	双肩不等高	正常		UNKNOW	胸段：无侧弯；胸腰段：无侧弯；腰段：无侧弯	1	1	0	阴性
陈辉	初中	女	15	正常	正常		UNKNOW	胸段：无侧弯；胸腰段：无侧弯；腰段：无侧弯	1	0	0	阴性
武昊臻	初中	女	15	正常	正常		UNKNOW	胸段：无侧弯；胸腰段：无侧弯；腰段：无侧弯	1	1	0	阴性
刘家豪	初中	男	15	正常	正常		无	胸段：无侧弯；胸腰段：无侧弯；腰段：无侧弯	1	0	0	阴性
石兆坤	初中	男	15	正常	正常		无	胸段：无侧弯；胸腰段：无侧弯；腰段：无侧弯	0	1	0	阴性
方宇翔	初中	男	14	正常	正常		UNKNOW	胸段：无侧弯；胸腰段：无侧弯；腰段：无侧弯	1	1	1	阴性
钟彧琪	初中	女	14	正常	正常		UNKNOW	胸段：无侧弯；胸腰段：无侧弯；腰段：无侧弯	0	0	0	阴性
邓慧娟	初中	女	14	正常	正常		UNKNOW	胸段：无侧弯；胸腰段：无侧弯；腰段：无侧弯	1	1	0	阴性
刘庸涵	初中	女	14	正常	正常		无	胸段：无侧弯；胸腰段：无侧弯；腰段：无侧弯	1	1	0	阴性
喻欣露	初中	男	14	正常	正常		无	胸段：无侧弯；胸腰段：无侧弯；腰段：无侧弯	0	1	0	阴性
刘一诺	初中	女	14	正常	正常		UNKNOW	胸段：无侧弯；胸腰段：无侧弯；腰段：无侧弯	1	1	0	阴性
姚予涵	初中	女	14	正常	正常		UNKNOW	胸段：无侧弯；胸腰段：无侧弯；腰段：无侧弯	1	0	1	阴性
谢咏贤	初中	男	14	双肩不等高	正常		UNKNOW	胸段：无侧弯；胸腰段：无侧弯；腰段：无侧弯	0	1	0	阴性
田胜一	初中	男	15	双肩不等高	正常		UNKNOW	胸段：无侧弯；胸腰段：无侧弯；腰段：无侧弯	0	1	0	阴性
王雩	初中	男	14	正常	正常		UNKNOW	胸段：无侧弯；胸腰段：无侧弯；腰段：无侧弯	0	1	0	阴性
惠晓涵	初中	女	14	正常	正常		UNKNOW	胸段：无侧弯；胸腰段：无侧弯；腰段：无侧弯	0	1	0	阴性
吕寻一	初中	女	14	正常	正常		无	胸段：无侧弯；胸腰段：无侧弯；腰段：无侧弯	0	1	0	阴性
占天宇	初中	女	14	正常	后凸体征	前后凸体征消失	无	胸段：无侧弯；胸腰段：无侧弯；腰段：无侧弯	0	1	0	阴性
周宇阳	初中	男	15	正常	正常		UNKNOW	胸段：无侧弯；胸腰段：无侧弯；腰段：无侧弯	0	1	1	阴性
游承桦	初中	男	14	正常	正常		UNKNOW	胸段：无侧弯；胸腰段：无侧弯；腰段：无侧弯	1	0	0	阴性
贺欣妍	初中	男	15	正常	正常		UNKNOW	胸段：无侧弯；胸腰段：无侧弯；腰段：无侧弯	0	1	0	阴性
熊贤瑞	初中	女	14	正常	正常		UNKNOW	胸段：无侧弯；胸腰段：无侧弯；腰段：无侧弯	1	0	0	阴性
周雨菲	初中	女	14	正常	正常		UNKNOW	胸段：无侧弯；胸腰段：无侧弯；腰段：无侧弯	0	1	0	阴性
王跃民	初中	女	14	正常	正常		UNKNOW	胸段：无侧弯；胸腰段：无侧弯；腰段：无侧弯	1	1	0	阴性
张俊杰	初中	女	15	正常	正常		UNKNOW	胸段：无侧弯；胸腰段：无侧弯；腰段：无侧弯	1	1	1	阴性
李旺龙	初中	男	14	双肩不等高	正常		UNKNOW	胸段：无侧弯；胸腰段：无侧弯；腰段：无侧弯	1	1	0	阴性
杨晖	初中	女	14	正常	正常		UNKNOW	胸段：无侧弯；胸腰段：无侧弯；腰段：无侧弯	0	1	0	阴性
李禹哲	初中	女	14	双肩不等高	后凸体征	前后凸体征消失	无	胸段：无侧弯；胸腰段：无侧弯；腰段：无侧弯	1	1	0	阴性
孔熠杭	初中	女	15	正常	后凸体征	前后凸体征消失	UNKNOW	胸段：无侧弯；胸腰段：无侧弯；腰段：无侧弯	1	1	0	阴性
王瑞	初中	女	14	正常	正常		无	胸段：无侧弯；胸腰段：无侧弯；腰段：无侧弯	1	1	0	阴性
曹羽菲	初中	女	14	正常	正常		无	胸段：无侧弯；胸腰段：无侧弯；腰段：无侧弯	1	1	0	阴性
杨嘉豪	初中	男	14	正常	正常		无	胸段：无侧弯；胸腰段：无侧弯；腰段：无侧弯	1	0	1	阴性
陈佳怡	初中	女	14	正常	正常		UNKNOW	胸段：无侧弯；胸腰段：无侧弯；腰段：无侧弯	0	1	0	阴性
文柯棋	初中	男	15	正常	正常		UNKNOW	胸段：无侧弯；胸腰段：无侧弯；腰段：无侧弯	0	1	0	阴性
罗荣峰	初中	男	14	正常	正常		无	胸段：无侧弯；胸腰段：无侧弯；腰段：无侧弯	1	1	0	阴性
金凌巧	初中	女	15	正常	正常		无	胸段：无侧弯；胸腰段：无侧弯；腰段：无侧弯	1	1	0	阴性
雷和谐	初中	男	14	正常	正常		UNKNOW	胸段：无侧弯；胸腰段：无侧弯；腰段：无侧弯	0	1	0	阴性
夏宇航	初中	男	14	正常	正常		无	胸段：无侧弯；胸腰段：无侧弯；腰段：无侧弯	1	1	0	阴性
伊念	初中	男	14	正常	正常		UNKNOW	胸段：无侧弯；胸腰段：无侧弯；腰段：无侧弯	1	1	1	阴性
宋畅旋	初中	男	14	双肩不等高	正常		无	胸段：无侧弯；胸腰段：无侧弯；腰段：无侧弯	0	1	0	阴性
白奥真	初中	男	14	正常	正常		无	胸段：无侧弯；胸腰段：无侧弯；腰段：无侧弯	0	1	0	阴性
涂佳奥	初中	男	14	正常	正常		无	胸段：无侧弯；胸腰段：无侧弯；腰段：无侧弯	0	1	0	阴性
朱清扬	初中	男	15	正常	正常		无	胸段：无侧弯；胸腰段：无侧弯；腰段：无侧弯	0	1	0	阴性
徐雪晶	初中	女	14	正常	后凸体征	前后凸体征消失	无	胸段：无侧弯；胸腰段：无侧弯；腰段：无侧弯	0	1	0	阴性
吴甜	初中	男	14	正常	正常		无	胸段：无侧弯；胸腰段：无侧弯；腰段：无侧弯	0	1	0	阴性
陈青松	初中	女	15	正常	正常		无	胸段：无侧弯；胸腰段：无侧弯；腰段：无侧弯	0	0	0	阴性
刘易博	初中	男	15	正常	正常		UNKNOW	胸段：无侧弯；胸腰段：无侧弯；腰段：无侧弯	0	1	0	阴性
南瑞	初中	男	14	正常	正常		无	胸段：无侧弯；胸腰段：无侧弯；腰段：无侧弯	0	1	1	阴性
朱舒馨	小学	男	8	正常	正常		UNKNOW	胸段：ATR>=5；胸腰段：ATR>=5；腰段：无侧弯	1	0	0	阳性
周栩辉	初中	女	14	双肩不等高	正常		UNKNOW	胸段：无侧弯；胸腰段：无侧弯；腰段：无侧弯	0	1	0	阴性
余冠杰	初中	女	14	正常	正常		无	胸段：无侧弯；胸腰段：无侧弯；腰段：无侧弯	0	1	0	阴性
张裕晗	初中	女	14	正常	正常		无	胸段：无侧弯；胸腰段：无侧弯；腰段：无侧弯	0	1	0	阴性
丁宇吉	初中	女	14	正常	正常		无	胸段：无侧弯；胸腰段：无侧弯；腰段：无侧弯	0	1	0	阴性
丘浩鑫	初中	男	14	正常	正常		无	胸段：无侧弯；胸腰段：无侧弯；腰段：无侧弯	0	1	0	阴性
马晨旭	初中	女	14	正常	正常		无	胸段：无侧弯；胸腰段：无侧弯；腰段：无侧弯	0	1	0	阴性
周冬宇	初中	女	14	正常	正常		无	胸段：无侧弯；胸腰段：无侧弯；腰段：无侧弯	0	1	0	阴性
索罗门	初中	男	15	双肩不等高	正常		UNKNOW	胸段：无侧弯；胸腰段：无侧弯；腰段：无侧弯	0	1	0	阴性
赵震	初中	女	14	正常	正常		无	胸段：无侧弯；胸腰段：无侧弯；腰段：无侧弯	0	1	0	阴性
张素琴	初中	男	14	正常	正常		UNKNOW	胸段：无侧弯；胸腰段：无侧弯；腰段：无侧弯	0	0	1	阴性
唐艺丹	初中	女	14	正常	正常		无	胸段：无侧弯；胸腰段：无侧弯；腰段：无侧弯	0	1	0	阴性
李思琪	初中	女	14	正常	正常		无	胸段：无侧弯；胸腰段：无侧弯；腰段：无侧弯	0	1	0	阴性
杨东霖	初中	女	14	正常	正常		UNKNOW	胸段：无侧弯；胸腰段：无侧弯；腰段：无侧弯	0	1	0	阴性
虞俊杰	初中	女	15	正常	正常		无	胸段：无侧弯；胸腰段：无侧弯；腰段：无侧弯	0	1	0	阴性
黄美绮	初中	男	14	正常	正常		无	胸段：无侧弯；胸腰段：无侧弯；腰段：无侧弯	1	1	0	阴性
徐欣蕊	初中	男	14	正常	正常		脊柱弯曲异常家族史	胸段：无侧弯；胸腰段：无侧弯；腰段：无侧弯	1	1	0	阴性
唐瑞科	初中	女	14	正常	正常		无	胸段：无侧弯；胸腰段：无侧弯；腰段：无侧弯	0	1	1	阴性
石洋洋	初中	女	14	正常	正常		UNKNOW	胸段：无侧弯；胸腰段：无侧弯；腰段：无侧弯	1	1	0	阴性
李奥宇	初中	男	14	正常	正常		无	胸段：无侧弯；胸腰段：无侧弯；腰段：无侧弯	1	1	0	阴性
赵丽雅	初中	男	15	正常	正常		无	胸段：无侧弯；胸腰段：无侧弯；腰段：无侧弯	1	1	0	阴性
段欣欣	初中	女	14	正常	正常		无	胸段：无侧弯；胸腰段：无侧弯；腰段：无侧弯	1	1	0	阴性
邓佳龙	初中	女	14	正常	正常		无	胸段：无侧弯；胸腰段：无侧弯；腰段：无侧弯	1	1	0	阴性
吴奥玲	初中	男	14	正常	正常		脊柱弯曲异常家族史	胸段：无侧弯；胸腰段：无侧弯；腰段：无侧弯	0	0	0	阴性
陈雪婷	初中	女	15	正常	后凸体征	前后凸体征消失	无	胸段：无侧弯；胸腰段：无侧弯；腰段：无侧弯	1	1	0	阴性
魏特	小学	男	8	正常	正常		UNKNOW	胸段：ATR>=5；胸腰段：无侧弯；腰段：无侧弯	1	0	0	阳性
栗朝旭	初中	女	14	正常	正常		无	胸段：无侧弯；胸腰段：无侧弯；腰段：无侧弯	0	1	0	阴性
安姿儒	初中	男	14	正常	正常		无	胸段：无侧弯；胸腰段：无侧弯；腰段：无侧弯	1	1	0	阴性
顾牟扬	初中	男	15	正常	正常		无	胸段：无侧弯；胸腰段：无侧弯；腰段：无侧弯	1	1	0	阴性
舒佳宜	初中	女	14	正常	正常		UNKNOW	胸段：无侧弯；胸腰段：无侧弯；腰段：无侧弯	0	1	1	阴性
何瑞星	初中	男	14	正常	正常		无	胸段：无侧弯；胸腰段：无侧弯；腰段：无侧弯	1	1	0	阴性
江航	初中	男	14	正常	正常		无	胸段：无侧弯；胸腰段：无侧弯；腰段：无侧弯	1	1	0	阴性
李燕	初中	女	14	正常	正常		无	胸段：无侧弯；胸腰段：无侧弯；腰段：无侧弯	0	1	0	阴性
牛静静	初中	男	14	正常	正常		无	胸段：无侧弯；胸腰段：无侧弯；腰段：无侧弯	0	1	0	阴性
刘翔	初中	男	14	正常	正常		无	胸段：无侧弯；胸腰段：无侧弯；腰段：无侧弯	0	1	0	阴性
单希雅	初中	女	14	正常	正常		UNKNOW	胸段：无侧弯；胸腰段：无侧弯；腰段：无侧弯	0	0	0	阴性
张祺	初中	男	14	双肩不等高	正常		无	胸段：无侧弯；胸腰段：无侧弯；腰段：无侧弯	0	1	0	阴性
陈知祥	初中	女	14	正常	正常		无	胸段：无侧弯；胸腰段：无侧弯；腰段：无侧弯	0	1	0	阴性
朱方颜	初中	女	14	正常	正常		脊柱弯曲异常家族史	胸段：无侧弯；胸腰段：无侧弯；腰段：无侧弯	0	1	1	阴性
陈宣灵	初中	男	15	正常	正常		UNKNOW	胸段：无侧弯；胸腰段：无侧弯；腰段：无侧弯	1	1	0	阴性
张子骏	初中	男	14	正常	正常		UNKNOW	胸段：无侧弯；胸腰段：无侧弯；腰段：无侧弯	1	1	0	阴性
刘彭希	初中	女	14	正常	正常		无	胸段：无侧弯；胸腰段：无侧弯；腰段：无侧弯	1	1	0	阴性
王志博	初中	男	15	正常	正常		脊柱弯曲异常家族史	胸段：无侧弯；胸腰段：无侧弯；腰段：无侧弯	1	1	0	阴性
许静怡	初中	男	15	正常	正常		无	胸段：无侧弯；胸腰段：无侧弯；腰段：无侧弯	0	1	0	阴性
张蕊	初中	男	14	正常	正常		UNKNOW	胸段：无侧弯；胸腰段：无侧弯；腰段：无侧弯	1	1	0	阴性
张思成	初中	男	14	正常	正常		UNKNOW	胸段：无侧弯；胸腰段：无侧弯；腰段：无侧弯	0	1	0	阴性
徐如	初中	女	15	双肩不等高	正常		UNKNOW	胸段：无侧弯；胸腰段：无侧弯；腰段：无侧弯	1	1	1	阴性
轩嘉硕	初中	男	15	正常	正常		无	胸段：无侧弯；胸腰段：无侧弯；腰段：无侧弯	1	1	0	阴性
朱禹宪	初中	男	14	正常	正常		无	胸段：无侧弯；胸腰段：无侧弯；腰段：无侧弯	1	1	0	阴性
蒋丽娟	初中	女	14	正常	正常		无	胸段：无侧弯；胸腰段：无侧弯；腰段：无侧弯	0	1	0	阴性
叶茂江	初中	男	14	正常	正常		UNKNOW	胸段：无侧弯；胸腰段：无侧弯；腰段：无侧弯	1	1	0	阴性
罗永周	初中	男	14	正常	正常		无	胸段：无侧弯；胸腰段：无侧弯；腰段：无侧弯	1	0	0	阴性
周林	初中	男	14	双肩不等高	正常		无	胸段：无侧弯；胸腰段：无侧弯；腰段：无侧弯	1	1	0	阴性
曹鸿杰	初中	男	14	双肩不等高	正常		无	胸段：无侧弯；胸腰段：无侧弯；腰段：无侧弯	1	1	0	阴性
朱博杭	初中	女	14	正常	正常		无	胸段：无侧弯；胸腰段：无侧弯；腰段：无侧弯	1	1	0	阴性
贺婷	初中	女	14	正常	后凸体征	前后凸体征消失	无	胸段：无侧弯；胸腰段：无侧弯；腰段：无侧弯	0	1	0	阴性
王启鑫	初中	女	14	正常	正常		无	胸段：无侧弯；胸腰段：无侧弯；腰段：无侧弯	1	1	0	阴性
潘彦睿	初中	女	14	正常	正常		UNKNOW	胸段：无侧弯；胸腰段：无侧弯；腰段：无侧弯	0	1	0	阴性
王乐	初中	男	15	正常	正常		UNKNOW	胸段：无侧弯；胸腰段：无侧弯；腰段：无侧弯	1	1	1	阴性
迪睿鑫	初中	男	15	双肩不等高	正常		无	胸段：无侧弯；胸腰段：无侧弯；腰段：无侧弯	1	1	0	阴性
蔡祖杰	初中	女	14	正常	后凸体征	前后凸体征消失	UNKNOW	胸段：无侧弯；胸腰段：无侧弯；腰段：无侧弯	0	0	0	阴性
欧佳宇	初中	女	14	正常	正常		UNKNOW	胸段：无侧弯；胸腰段：无侧弯；腰段：无侧弯	1	1	0	阴性
彭颖欣	初中	女	14	正常	正常		无	胸段：无侧弯；胸腰段：无侧弯；腰段：无侧弯	1	1	0	阴性
秦川	初中	男	15	正常	正常		UNKNOW	胸段：无侧弯；胸腰段：无侧弯；腰段：无侧弯	0	1	0	阴性
朱梦怡	初中	男	14	正常	正常		UNKNOW	胸段：无侧弯；胸腰段：无侧弯；腰段：无侧弯	1	1	1	阴性
梁星悦	初中	女	15	正常	正常		脊柱弯曲异常家族史	胸段：无侧弯；胸腰段：无侧弯；腰段：无侧弯	1	0	0	阴性
毛雯	初中	男	14	双肩不等高	正常		UNKNOW	胸段：无侧弯；胸腰段：无侧弯；腰段：无侧弯	0	1	0	阴性
吴俊毅	初中	女	15	正常	正常		UNKNOW	胸段：无侧弯；胸腰段：无侧弯；腰段：无侧弯	1	1	0	阴性
叶董莹	初中	女	14	双肩不等高	后凸体征	前后凸体征消失	无	胸段：无侧弯；胸腰段：无侧弯；腰段：无侧弯	1	1	0	阴性
吴胡皓	初中	女	14	正常	正常		无	胸段：无侧弯；胸腰段：无侧弯；腰段：无侧弯	0	0	0	阴性
朱海燕	初中	女	15	正常	正常		无	胸段：无侧弯；胸腰段：无侧弯；腰段：无侧弯	1	1	0	阴性
姚欣怡	初中	女	14	正常	正常		无	胸段：无侧弯；胸腰段：无侧弯；腰段：无侧弯	1	1	1	阴性
赵翔	初中	男	15	双肩不等高	正常		无	胸段：无侧弯；胸腰段：无侧弯；腰段：无侧弯	1	1	0	阴性
高文轩	初中	男	14	正常	正常		无	胸段：无侧弯；胸腰段：无侧弯；腰段：无侧弯	1	1	0	阴性
周子鱼	初中	男	15	正常	正常		无	胸段：无侧弯；胸腰段：无侧弯；腰段：无侧弯	1	1	0	阴性
李馨余	初中	女	14	正常	正常		UNKNOW	胸段：无侧弯；胸腰段：无侧弯；腰段：无侧弯	1	1	0	阴性
廖艳阳	初中	男	15	正常	正常		无	胸段：无侧弯；胸腰段：无侧弯；腰段：无侧弯	1	1	0	阴性
徐文俊	初中	男	14	正常	正常		无	胸段：无侧弯；胸腰段：无侧弯；腰段：无侧弯	1	1	1	阴性
齐秋晨	初中	男	14	正常	正常		无	胸段：无侧弯；胸腰段：无侧弯；腰段：无侧弯	1	0	0	阴性
李光昭	初中	男	15	双肩不等高	正常		UNKNOW	胸段：无侧弯；胸腰段：无侧弯；腰段：无侧弯	0	1	0	阴性
李鸿昌	初中	男	14	正常	正常		UNKNOW	胸段：无侧弯；胸腰段：无侧弯；腰段：无侧弯	1	0	0	阴性
宋思雨	初中	女	15	正常	后凸体征	前后凸体征消失	脊柱弯曲异常家族史	胸段：无侧弯；胸腰段：无侧弯；腰段：无侧弯	1	1	0	阴性
娄兰	初中	男	15	双肩不等高	正常		无	胸段：无侧弯；胸腰段：无侧弯；腰段：无侧弯	0	1	0	阴性
申怡新	初中	男	14	双肩不等高	正常		无	胸段：无侧弯；胸腰段：无侧弯；腰段：无侧弯	1	1	0	阴性
黄凯豪	初中	女	14	正常	正常		无	胸段：无侧弯；胸腰段：无侧弯；腰段：无侧弯	1	1	1	阴性
汤佳豪	初中	男	14	正常	正常		无	胸段：无侧弯；胸腰段：无侧弯；腰段：无侧弯	0	1	0	阴性
来雨涵	初中	男	14	正常	正常		UNKNOW	胸段：无侧弯；胸腰段：无侧弯；腰段：无侧弯	1	1	0	阴性
彭璟枫	初中	女	14	正常	后凸体征	前后凸体征消失	UNKNOW	胸段：无侧弯；胸腰段：无侧弯；腰段：无侧弯	0	1	0	阴性
庞轶瑄	初中	女	14	正常	正常		无	胸段：无侧弯；胸腰段：无侧弯；腰段：无侧弯	1	1	0	阴性
倪杨悠	初中	男	15	双肩不等高	正常		无	胸段：无侧弯；胸腰段：无侧弯；腰段：无侧弯	1	1	0	阴性
倪鑫蕊	初中	男	14	正常	正常		无	胸段：无侧弯；胸腰段：无侧弯；腰段：无侧弯	0	1	0	阴性
马嘉怡	初中	女	14	正常	正常		无	胸段：无侧弯；胸腰段：无侧弯；腰段：无侧弯	1	1	1	阴性
吕晨轩	初中	女	14	正常	正常		无	胸段：无侧弯；胸腰段：无侧弯；腰段：无侧弯	1	1	0	阴性
陆梦婷	初中	女	14	正常	正常		无	胸段：无侧弯；胸腰段：无侧弯；腰段：无侧弯	0	1	0	阴性
陆浩奕	初中	男	15	正常	正常		无	胸段：无侧弯；胸腰段：无侧弯；腰段：无侧弯	1	1	0	阴性
刘睿阳	初中	男	14	正常	正常		无	胸段：无侧弯；胸腰段：无侧弯；腰段：无侧弯	1	1	0	阴性
李宇晨	初中	女	15	正常	正常		无	胸段：无侧弯；胸腰段：无侧弯；腰段：无侧弯	1	1	0	阴性
李王清	初中	女	15	正常	正常		无	胸段：无侧弯；胸腰段：无侧弯；腰段：无侧弯	1	1	0	阴性
朱宸辉	初中	女	14	正常	正常		无	胸段：无侧弯；胸腰段：无侧弯；腰段：无侧弯	1	1	0	阴性
蒋语晨	初中	女	14	正常	正常		UNKNOW	胸段：无侧弯；胸腰段：无侧弯；腰段：无侧弯	1	1	0	阴性
黄思涵	初中	女	14	正常	正常		UNKNOW	胸段：无侧弯；胸腰段：无侧弯；腰段：无侧弯	1	1	1	阴性
华紫涵	初中	男	15	正常	正常		无	胸段：无侧弯；胸腰段：无侧弯；腰段：无侧弯	1	1	0	阴性
高子轩	初中	男	15	正常	正常		UNKNOW	胸段：无侧弯；胸腰段：无侧弯；腰段：无侧弯	0	0	0	阴性
高雨涵	初中	女	14	正常	后凸体征	前后凸体征消失	脊柱弯曲异常家族史	胸段：无侧弯；胸腰段：无侧弯；腰段：无侧弯	1	1	0	阴性
高乐	初中	男	14	双肩不等高	正常		UNKNOW	胸段：无侧弯；胸腰段：无侧弯；腰段：无侧弯	0	1	0	阴性
戴佳俊	初中	男	14	正常	正常		UNKNOW	胸段：无侧弯；胸腰段：无侧弯；腰段：无侧弯	1	0	0	阴性
陈黔杭	初中	男	14	正常	正常		无	胸段：无侧弯；胸腰段：无侧弯；腰段：无侧弯	1	1	0	阴性
陈马杰	初中	男	14	正常	正常		无	胸段：无侧弯；胸腰段：无侧弯；腰段：无侧弯	1	1	1	阴性
朱宸莹	初中	男	14	双肩不等高	正常		无	胸段：无侧弯；胸腰段：无侧弯；腰段：无侧弯	0	1	0	阴性
沈家威	初中	男	14	正常	正常		无	胸段：无侧弯；胸腰段：无侧弯；腰段：无侧弯	1	1	0	阴性
区路	初中	男	14	正常	正常		UNKNOW	胸段：无侧弯；胸腰段：无侧弯；腰段：无侧弯	1	1	0	阴性
周姝含	初中	女	14	正常	正常		UNKNOW	胸段：无侧弯；胸腰段：无侧弯；腰段：无侧弯	1	1	0	阴性
周楠颖	初中	女	14	正常	正常		无	胸段：无侧弯；胸腰段：无侧弯；腰段：无侧弯	1	1	0	阴性
周嘉欣	初中	男	14	正常	正常		UNKNOW	胸段：无侧弯；胸腰段：无侧弯；腰段：无侧弯	1	1	0	阴性
张斯博	小学	男	8	正常	正常	前后凸体征消失	UNKNOW	胸段：无侧弯；胸腰段：ATR>=5；腰段：无侧弯	1	0	0	阳性
袁可儿	初中	男	14	正常	正常		无	胸段：无侧弯；胸腰段：无侧弯；腰段：无侧弯	0	1	0	阴性
虞晴	初中	女	14	正常	正常		无	胸段：无侧弯；胸腰段：无侧弯；腰段：无侧弯	1	1	0	阴性
俞嘉昊	初中	男	15	正常	正常		UNKNOW	胸段：无侧弯；胸腰段：无侧弯；腰段：无侧弯	0	1	1	阴性
姚如意	初中	女	14	正常	正常		UNKNOW	胸段：无侧弯；胸腰段：无侧弯；腰段：无侧弯	1	1	0	阴性
杨雨嘉	初中	女	14	正常	正常		UNKNOW	胸段：无侧弯；胸腰段：无侧弯；腰段：无侧弯	1	1	0	阴性
杨逸梵	初中	女	15	双肩不等高	正常		脊柱弯曲异常家族史	胸段：无侧弯；胸腰段：无侧弯；腰段：无侧弯	0	1	0	阴性
徐钰菡	初中	男	14	正常	正常		UNKNOW	胸段：无侧弯；胸腰段：无侧弯；腰段：无侧弯	1	1	0	阴性
夏雅涵	初中	男	14	正常	正常		UNKNOW	胸段：无侧弯；胸腰段：无侧弯；腰段：无侧弯	1	1	0	阴性
吴宇轩	初中	女	14	正常	正常		UNKNOW	胸段：无侧弯；胸腰段：无侧弯；腰段：无侧弯	0	1	0	阴性
魏晨瑜	初中	女	15	正常	正常		UNKNOW	胸段：无侧弯；胸腰段：无侧弯；腰段：无侧弯	1	1	0	阴性
王怿宸	初中	男	14	正常	正常		脊柱弯曲异常家族史	胸段：无侧弯；胸腰段：无侧弯；腰段：无侧弯	1	0	1	阴性
王陈城	初中	男	14	正常	正常		UNKNOW	胸段：无侧弯；胸腰段：无侧弯；腰段：无侧弯	1	1	0	阴性
汤焱昊	初中	男	14	正常	正常		UNKNOW	胸段：无侧弯；胸腰段：无侧弯；腰段：无侧弯	1	1	0	阴性
孙智勇	初中	男	14	双肩不等高	正常		无	胸段：无侧弯；胸腰段：无侧弯；腰段：无侧弯	1	1	0	阴性
孙天鸽	初中	女	14	正常	正常		无	胸段：无侧弯；胸腰段：无侧弯；腰段：无侧弯	1	1	0	阴性
宣辰逸	初中	女	14	正常	正常		无	胸段：无侧弯；胸腰段：无侧弯；腰段：无侧弯	1	1	0	阴性
黄子轩	初中	男	14	正常	正常		无	胸段：无侧弯；胸腰段：无侧弯；腰段：无侧弯	1	1	0	阴性
李昊阳	初中	男	14	正常	正常		无	胸段：无侧弯；胸腰段：无侧弯；腰段：无侧弯	1	1	0	阴性
李凯炎	初中	女	14	正常	正常		UNKNOW	胸段：无侧弯；胸腰段：无侧弯；腰段：无侧弯	1	1	0	阴性
李顺盈	初中	男	15	正常	正常		UNKNOW	胸段：无侧弯；胸腰段：无侧弯；腰段：无侧弯	1	1	0	阴性
李伊甸	初中	男	14	双肩不等高	正常		无	胸段：无侧弯；胸腰段：无侧弯；腰段：无侧弯	0	1	0	阴性
李喆	初中	女	14	正常	正常		UNKNOW	胸段：无侧弯；胸腰段：无侧弯；腰段：无侧弯	1	1	0	阴性
陆梦娇	初中	女	14	正常	正常		UNKNOW	胸段：无侧弯；胸腰段：无侧弯；腰段：无侧弯	0	1	1	阴性
陆钰彤	初中	女	14	正常	正常		无	胸段：无侧弯；胸腰段：无侧弯；腰段：无侧弯	1	1	0	阴性
茅宸洁	初中	男	14	正常	正常	前后凸体征消失	UNKNOW	胸段：无侧弯；胸腰段：无侧弯；腰段：无侧弯	1	1	0	阴性
倪晨煜	初中	男	14	正常	后凸体征	前后凸体征消失	UNKNOW	胸段：无侧弯；胸腰段：无侧弯；腰段：无侧弯	1	1	0	阴性
倪可馨	初中	女	14	正常	正常	前后凸体征消失	UNKNOW	胸段：无侧弯；胸腰段：无侧弯；腰段：无侧弯	0	1	0	阴性
胡航	初中	女	15	正常	正常	前后凸体征消失	UNKNOW	胸段：无侧弯；胸腰段：无侧弯；腰段：无侧弯	1	1	0	阴性
胡瀚	初中	男	15	正常	正常		UNKNOW	胸段：无侧弯；胸腰段：无侧弯；腰段：无侧弯	1	1	1	阴性
高铭轩	初中	男	15	正常	正常	前后凸体征消失	无	胸段：无侧弯；胸腰段：无侧弯；腰段：无侧弯	1	1	0	阴性
高昊麟	初中	男	14	正常	正常	前后凸体征消失	UNKNOW	胸段：无侧弯；胸腰段：无侧弯；腰段：无侧弯	1	0	0	阴性
范欣悦	初中	女	14	正常	正常		UNKNOW	胸段：无侧弯；胸腰段：无侧弯；腰段：无侧弯	1	1	0	阴性
董宁伊	初中	男	15	正常	正常	前后凸体征消失	UNKNOW	胸段：无侧弯；胸腰段：无侧弯；腰段：无侧弯	0	1	0	阴性
陈杨	初中	男	15	正常	正常	前后凸体征消失	UNKNOW	胸段：无侧弯；胸腰段：无侧弯；腰段：无侧弯	1	1	0	阴性
陈曦	初中	女	14	正常	正常	前后凸体征消失	UNKNOW	胸段：无侧弯；胸腰段：无侧弯；腰段：无侧弯	0	1	0	阴性
陈可欣	初中	女	14	正常	正常		UNKNOW	胸段：无侧弯；胸腰段：无侧弯；腰段：无侧弯	1	1	1	阴性
艾沁雯	初中	女	15	正常	正常		脊柱弯曲异常家族史	胸段：无侧弯；胸腰段：无侧弯；腰段：无侧弯	1	1	0	阴性
黄逸欣	初中	男	14	正常	正常	前后凸体征消失	UNKNOW	胸段：无侧弯；胸腰段：无侧弯；腰段：无侧弯	0	1	0	阴性
戚皓楠	初中	女	14	正常	正常		无	胸段：无侧弯；胸腰段：无侧弯；腰段：无侧弯	1	0	0	阴性
潘泽煜	初中	男	15	正常	正常	前后凸体征消失	UNKNOW	胸段：无侧弯；胸腰段：无侧弯；腰段：无侧弯	1	1	0	阴性
周瑞哲	初中	男	14	正常	正常	前后凸体征消失	无	胸段：无侧弯；胸腰段：无侧弯；腰段：无侧弯	0	1	0	阴性
周祺	初中	女	15	正常	正常	前后凸体征消失	UNKNOW	胸段：无侧弯；胸腰段：无侧弯；腰段：无侧弯	1	1	1	阴性
喻若兮	初中	男	14	正常	正常	前后凸体征消失	UNKNOW	胸段：无侧弯；胸腰段：无侧弯；腰段：无侧弯	1	1	0	阴性
於子轩	初中	女	14	正常	正常	前后凸体征消失	UNKNOW	胸段：无侧弯；胸腰段：无侧弯；腰段：无侧弯	1	1	0	阴性
余梓菡	初中	男	14	正常	正常	前后凸体征消失	UNKNOW	胸段：无侧弯；胸腰段：无侧弯；腰段：无侧弯	1	1	0	阴性
杨欣妍	初中	女	15	正常	正常	前后凸体征消失	无	胸段：无侧弯；胸腰段：无侧弯；腰段：无侧弯	1	1	0	阴性
颜锦	小学	男	9	正常	正常	前后凸体征消失	UNKNOW	胸段：无侧弯；胸腰段：ATR>=5；腰段：无侧弯	1	0	0	阳性
徐睿辰	初中	女	14	正常	正常		脊柱弯曲异常家族史	胸段：无侧弯；胸腰段：无侧弯；腰段：无侧弯	1	1	0	阴性
吴铭昊	初中	男	14	正常	正常	前后凸体征消失	UNKNOW	胸段：无侧弯；胸腰段：无侧弯；腰段：无侧弯	0	1	0	阴性
吴浩宇	初中	男	15	正常	正常	前后凸体征消失	UNKNOW	胸段：无侧弯；胸腰段：无侧弯；腰段：无侧弯	1	1	1	阴性
魏程程	初中	女	15	正常	正常		无	胸段：无侧弯；胸腰段：无侧弯；腰段：无侧弯	0	1	0	阴性
周妍希	初中	男	14	正常	正常	前后凸体征消失	UNKNOW	胸段：无侧弯；胸腰段：无侧弯；腰段：无侧弯	1	1	0	阴性
裘洪赛拉	初中	女	14	正常	正常		UNKNOW	胸段：无侧弯；胸腰段：无侧弯；腰段：无侧弯	1	1	0	阴性
任家树	初中	男	15	正常	正常	前后凸体征消失	UNKNOW	胸段：无侧弯；胸腰段：无侧弯；腰段：无侧弯	1	1	0	阴性
沈梓旸	初中	男	14	正常	正常	前后凸体征消失	UNKNOW	胸段：无侧弯；胸腰段：无侧弯；腰段：无侧弯	0	1	0	阴性
宋岭涵	初中	男	14	正常	正常	前后凸体征消失	UNKNOW	胸段：无侧弯；胸腰段：无侧弯；腰段：无侧弯	1	1	0	阴性
孙涵	初中	女	14	正常	正常		UNKNOW	胸段：无侧弯；胸腰段：无侧弯；腰段：无侧弯	1	1	1	阴性
汪紫萱	初中	男	14	正常	正常	前后凸体征消失	脊柱弯曲异常家族史	胸段：无侧弯；胸腰段：无侧弯；腰段：无侧弯	1	0	0	阴性
王徐珉	初中	女	15	正常	正常		UNKNOW	胸段：无侧弯；胸腰段：无侧弯；腰段：无侧弯	1	1	0	阴性
王雅欣	初中	男	14	正常	正常	前后凸体征消失	UNKNOW	胸段：无侧弯；胸腰段：无侧弯；腰段：无侧弯	1	1	0	阴性
王一	初中	女	14	正常	正常		无	胸段：无侧弯；胸腰段：无侧弯；腰段：无侧弯	0	1	0	阴性
沈哲涵	初中	女	14	正常	正常		无	胸段：无侧弯；胸腰段：无侧弯；腰段：无侧弯	1	1	0	阴性
沈茹依	初中	男	15	正常	正常	前后凸体征消失	UNKNOW	胸段：无侧弯；胸腰段：无侧弯；腰段：无侧弯	0	1	0	阴性
沈开心	初中	男	14	正常	正常	前后凸体征消失	UNKNOW	胸段：无侧弯；胸腰段：无侧弯；腰段：无侧弯	1	1	0	阴性
沈鸿睿	初中	男	14	正常	正常	前后凸体征消失	无	胸段：无侧弯；胸腰段：无侧弯；腰段：无侧弯	1	1	0	阴性
钱林香	初中	男	15	正常	正常	前后凸体征消失	无	胸段：无侧弯；胸腰段：无侧弯；腰段：无侧弯	0	1	1	阴性
戚恩赞	初中	女	14	正常	正常		UNKNOW	胸段：无侧弯；胸腰段：无侧弯；腰段：无侧弯	1	1	0	阴性
潘乐仪	初中	女	14	正常	正常	前后凸体征消失	UNKNOW	胸段：无侧弯；胸腰段：无侧弯；腰段：无侧弯	1	0	0	阴性
李奕柯	初中	男	14	正常	正常	前后凸体征消失	UNKNOW	胸段：无侧弯；胸腰段：无侧弯；腰段：无侧弯	0	1	0	阴性
李清阳	初中	男	14	正常	正常	前后凸体征消失	UNKNOW	胸段：无侧弯；胸腰段：无侧弯；腰段：无侧弯	1	1	0	阴性
金芷浛	初中	男	14	正常	正常		无	胸段：无侧弯；胸腰段：无侧弯；腰段：无侧弯	1	1	0	阴性
金雨菲	初中	女	14	正常	正常	前后凸体征消失	脊柱弯曲异常家族史	胸段：无侧弯；胸腰段：无侧弯；腰段：无侧弯	1	1	0	阴性
焦子俊	初中	女	14	正常	正常	前后凸体征消失	UNKNOW	胸段：无侧弯；胸腰段：无侧弯；腰段：无侧弯	1	1	0	阴性
蒋锴麒	初中	男	14	正常	正常	前后凸体征消失	UNKNOW	胸段：无侧弯；胸腰段：无侧弯；腰段：无侧弯	1	1	0	阴性
蒋复兴	初中	女	14	正常	正常	前后凸体征消失	UNKNOW	胸段：无侧弯；胸腰段：无侧弯；腰段：无侧弯	1	1	0	阴性
何铭妍	初中	男	14	正常	正常	前后凸体征消失	脊柱弯曲异常家族史	胸段：无侧弯；胸腰段：无侧弯；腰段：无侧弯	1	1	1	阴性
韩淇	初中	男	14	正常	正常	前后凸体征消失	UNKNOW	胸段：无侧弯；胸腰段：无侧弯；腰段：无侧弯	0	1	0	阴性
韩佳诺	初中	女	15	正常	正常	前后凸体征消失	无	胸段：无侧弯；胸腰段：无侧弯；腰段：无侧弯	1	0	0	阴性
葛志宸	初中	女	14	正常	正常		UNKNOW	胸段：无侧弯；胸腰段：无侧弯；腰段：无侧弯	0	1	0	阴性
高喻泽	初中	女	14	正常	正常		无	胸段：无侧弯；胸腰段：无侧弯；腰段：无侧弯	1	1	0	阴性
高殷勤	初中	男	15	正常	正常	前后凸体征消失	无	胸段：无侧弯；胸腰段：无侧弯；腰段：无侧弯	1	1	0	阴性
高凯迪	初中	男	14	正常	正常	前后凸体征消失	无	胸段：无侧弯；胸腰段：无侧弯；腰段：无侧弯	1	1	1	阴性
丁奉献	初中	女	14	正常	正常		脊柱弯曲异常家族史	胸段：无侧弯；胸腰段：无侧弯；腰段：无侧弯	0	1	0	阴性
戴雯婕	初中	女	14	正常	正常		UNKNOW	胸段：无侧弯；胸腰段：无侧弯；腰段：无侧弯	1	1	0	阴性
眭然	初中	男	14	正常	正常	前后凸体征消失	UNKNOW	胸段：无侧弯；胸腰段：无侧弯；腰段：无侧弯	1	0	0	阴性
施皓轩	初中	男	14	正常	正常		UNKNOW	胸段：ATR<5；胸腰段：ATR<5；腰段：无侧弯	1	1	0	阴性
朱致诚	初中	女	14	正常	正常		UNKNOW	胸段：无侧弯；胸腰段：无侧弯；腰段：无侧弯	1	1	0	阴性
朱馨语	小学	男	9	正常	正常	前后凸体征消失	UNKNOW	胸段：无侧弯；胸腰段：ATR>=5；腰段：无侧弯	1	0	1	阳性
朱刘灏	初中	男	15	正常	正常	前后凸体征消失	无	胸段：无侧弯；胸腰段：无侧弯；腰段：无侧弯	1	1	0	阴性
朱炬航	初中	男	14	正常	正常	前后凸体征消失	UNKNOW	胸段：无侧弯；胸腰段：无侧弯；腰段：无侧弯	0	1	0	阴性
周歆玟	初中	女	14	正常	正常		UNKNOW	胸段：无侧弯；胸腰段：无侧弯；腰段：无侧弯	1	1	0	阴性
郑恬忆	初中	男	15	正常	正常	前后凸体征消失	UNKNOW	胸段：无侧弯；胸腰段：无侧弯；腰段：无侧弯	0	1	0	阴性
郑天宇	初中	女	14	正常	正常	前后凸体征消失	无	胸段：无侧弯；胸腰段：无侧弯；腰段：无侧弯	1	1	0	阴性
张悦茹	初中	女	14	正常	正常	前后凸体征消失	无	胸段：无侧弯；胸腰段：无侧弯；腰段：无侧弯	1	1	1	阴性
张东来	初中	女	14	正常	正常		UNKNOW	胸段：无侧弯；胸腰段：无侧弯；腰段：无侧弯	0	1	0	阴性
余开飞	初中	女	14	正常	正常		UNKNOW	胸段：无侧弯；胸腰段：无侧弯；腰段：无侧弯	1	1	0	阴性
杨锦灵	初中	男	15	正常	后凸体征	前后凸体征消失	UNKNOW	胸段：无侧弯；胸腰段：无侧弯；腰段：无侧弯	1	1	0	阴性
许毅程	初中	男	14	正常	正常	前后凸体征消失	脊柱弯曲异常家族史	胸段：无侧弯；胸腰段：无侧弯；腰段：无侧弯	0	1	0	阴性
徐铭泽	初中	女	15	正常	正常		UNKNOW	胸段：无侧弯；胸腰段：无侧弯；腰段：无侧弯	1	1	0	阴性
徐博来	初中	女	14	正常	正常		UNKNOW	胸段：无侧弯；胸腰段：无侧弯；腰段：无侧弯	1	1	0	阴性
王心莹	初中	女	14	正常	正常	前后凸体征消失	UNKNOW	胸段：无侧弯；胸腰段：无侧弯；腰段：无侧弯	0	0	0	阴性
王莳	初中	女	14	正常	后凸体征	前后凸体征消失	无	胸段：无侧弯；胸腰段：无侧弯；腰段：无侧弯	1	1	0	阴性
王诗妍	初中	男	15	双肩不等高	后凸体征	前后凸体征消失	无	胸段：无侧弯；胸腰段：无侧弯；腰段：无侧弯	0	1	1	阴性
王涵轩	初中	女	16	正常	正常	前后凸体征消失	UNKNOW	胸段：无侧弯；胸腰段：无侧弯；腰段：无侧弯	1	0	0	阴性
屠思妍	初中	男	14	正常	后凸体征	前后凸体征消失	UNKNOW	胸段：无侧弯；胸腰段：无侧弯；腰段：无侧弯	1	1	0	阴性
于欣悦	初中	女	14	正常	正常		无	胸段：无侧弯；胸腰段：无侧弯；腰段：无侧弯	1	1	0	阴性
金嘉凯	初中	男	14	正常	后凸体征	前后凸体征消失	UNKNOW	胸段：无侧弯；胸腰段：无侧弯；腰段：无侧弯	0	1	0	阴性
金楷森	初中	女	14	正常	正常		UNKNOW	胸段：无侧弯；胸腰段：无侧弯；腰段：无侧弯	1	0	0	阴性
来璟灏	初中	男	14	正常	正常	前后凸体征消失	无	胸段：无侧弯；胸腰段：无侧弯；腰段：无侧弯	1	1	0	阴性
李思熠	初中	女	15	正常	正常		无	胸段：无侧弯；胸腰段：无侧弯；腰段：无侧弯	1	1	0	阴性
李严	初中	男	14	正常	正常	前后凸体征消失	脊柱弯曲异常家族史	胸段：无侧弯；胸腰段：无侧弯；腰段：无侧弯	1	1	1	阴性
李逸乐	初中	男	14	正常	正常	前后凸体征消失	UNKNOW	胸段：无侧弯；胸腰段：无侧弯；腰段：无侧弯	1	1	0	阴性
李熠繁	初中	女	14	正常	正常		UNKNOW	胸段：无侧弯；胸腰段：无侧弯；腰段：无侧弯	0	1	0	阴性
廖辰逸	初中	女	14	正常	正常	前后凸体征消失	UNKNOW	胸段：无侧弯；胸腰段：无侧弯；腰段：无侧弯	1	1	0	阴性
刘俊楠	初中	男	14	正常	正常	前后凸体征消失	无	胸段：无侧弯；胸腰段：无侧弯；腰段：无侧弯	0	1	0	阴性
倪馨菲	初中	女	15	正常	正常	前后凸体征消失	UNKNOW	胸段：无侧弯；胸腰段：无侧弯；腰段：无侧弯	1	1	0	阴性
陆颖颖	初中	男	14	正常	正常	前后凸体征消失	UNKNOW	胸段：无侧弯；胸腰段：无侧弯；腰段：无侧弯	1	1	0	阴性
蒋姝灿	初中	女	14	正常	后凸体征	前后凸体征消失	UNKNOW	胸段：无侧弯；胸腰段：无侧弯；腰段：无侧弯	0	1	0	阴性
蒋璐熙	初中	男	14	正常	后凸体征	前后凸体征消失	UNKNOW	胸段：无侧弯；胸腰段：无侧弯；腰段：无侧弯	1	1	0	阴性
胡雯竣	初中	男	14	正常	后凸体征	前后凸体征消失	UNKNOW	胸段：无侧弯；胸腰段：无侧弯；腰段：无侧弯	1	1	0	阴性
洪烨	初中	男	15	正常	正常	前后凸体征消失	UNKNOW	胸段：无侧弯；胸腰段：无侧弯；腰段：无侧弯	0	1	0	阴性
方梓妍	初中	男	14	正常	正常	前后凸体征消失	脊柱弯曲异常家族史	胸段：无侧弯；胸腰段：无侧弯；腰段：无侧弯	1	1	0	阴性
范芝淇	初中	男	14	正常	正常	前后凸体征消失	UNKNOW	胸段：无侧弯；胸腰段：无侧弯；腰段：无侧弯	1	1	1	阴性
陈雅静	初中	男	14	正常	正常	前后凸体征消失	UNKNOW	胸段：无侧弯；胸腰段：无侧弯；腰段：无侧弯	1	1	0	阴性
陈诺琪	初中	女	14	正常	正常	前后凸体征消失	UNKNOW	胸段：无侧弯；胸腰段：无侧弯；腰段：无侧弯	1	1	0	阴性
陈楚宏	小学	男	9	正常	正常	前后凸体征消失	UNKNOW	胸段：无侧弯；胸腰段：无侧弯；腰段：无侧弯	1	1	0	阴性
柴梦璐	小学	男	8	正常	正常	前后凸体征消失	无	胸段：无侧弯；胸腰段：无侧弯；腰段：无侧弯	1	1	0	阴性
白晨熙	小学	男	8	正常	正常	前后凸体征消失	无	胸段：无侧弯；胸腰段：无侧弯；腰段：无侧弯	1	1	0	阴性
徐子翔	小学	男	8	正常	正常	前后凸体征消失	脊柱弯曲异常家族史	胸段：无侧弯；胸腰段：无侧弯；腰段：无侧弯	1	1	1	阴性
戚灵嘉	小学	男	9	正常	正常	前后凸体征消失	UNKNOW	胸段：无侧弯；胸腰段：无侧弯；腰段：无侧弯	0	1	0	阴性
朱欣毅	小学	男	8	正常	正常	前后凸体征消失	UNKNOW	胸段：无侧弯；胸腰段：无侧弯；腰段：无侧弯	1	1	0	阴性
陆泽希	小学	男	8	正常	正常	前后凸体征消失	无	胸段：无侧弯；胸腰段：无侧弯；腰段：无侧弯	0	1	0	阴性
朱嘉祺	小学	男	8	正常	正常	前后凸体征消失	无	胸段：无侧弯；胸腰段：无侧弯；腰段：无侧弯	1	1	0	阴性
周耀恒	小学	男	8	正常	正常	前后凸体征消失	无	胸段：无侧弯；胸腰段：无侧弯；腰段：无侧弯	1	1	0	阴性
周向宇	小学	男	9	正常	正常	前后凸体征消失	UNKNOW	胸段：无侧弯；胸腰段：无侧弯；腰段：无侧弯	1	1	0	阴性
周天泽	小学	男	8	正常	正常	前后凸体征消失	无	胸段：无侧弯；胸腰段：无侧弯；腰段：无侧弯	0	0	1	阴性
赵以勒	小学	女	9	正常	正常	前后凸体征消失	无	胸段：无侧弯；胸腰段：无侧弯；腰段：无侧弯	1	1	0	阴性
张睿岩	小学	男	8	正常	正常	前后凸体征消失	脊柱弯曲异常家族史	胸段：无侧弯；胸腰段：无侧弯；腰段：无侧弯	1	1	0	阴性
余少轩	小学	男	8	正常	正常	前后凸体征消失	UNKNOW	胸段：无侧弯；胸腰段：无侧弯；腰段：无侧弯	1	1	0	阴性
殷玥	小学	男	8	正常	正常	前后凸体征消失	UNKNOW	胸段：无侧弯；胸腰段：无侧弯；腰段：无侧弯	1	1	0	阴性
杨熠	小学	男	8	正常	正常	前后凸体征消失	UNKNOW	胸段：无侧弯；胸腰段：无侧弯；腰段：无侧弯	1	1	0	阴性
许珈煌	小学	男	8	正常	正常	前后凸体征消失	UNKNOW	胸段：无侧弯；胸腰段：无侧弯；腰段：无侧弯	0	1	1	阴性
许利海	小学	男	8	正常	正常	前后凸体征消失	UNKNOW	胸段：无侧弯；胸腰段：无侧弯；腰段：无侧弯	1	1	0	阴性
任丽冰	小学	女	8	正常	正常	前后凸体征消失	UNKNOW	胸段：无侧弯；胸腰段：无侧弯；腰段：无侧弯	0	1	0	阴性
沈晨怡	小学	女	9	正常	正常	前后凸体征消失	无	胸段：无侧弯；胸腰段：无侧弯；腰段：无侧弯	1	1	0	阴性
沈邓依	小学	女	8	正常	正常	前后凸体征消失	UNKNOW	胸段：无侧弯；胸腰段：无侧弯；腰段：无侧弯	1	1	0	阴性
施欣怡	小学	男	8	正常	正常	前后凸体征消失	UNKNOW	胸段：无侧弯；胸腰段：无侧弯；腰段：无侧弯	0	0	0	阴性
田恒奕	小学	男	8	正常	正常	前后凸体征消失	UNKNOW	胸段：无侧弯；胸腰段：无侧弯；腰段：无侧弯	1	1	0	阴性
王清逸	小学	女	8	正常	正常	前后凸体征消失	无	胸段：无侧弯；胸腰段：无侧弯；腰段：无侧弯	1	1	1	阴性
谢雨希	小学	女	8	正常	正常	前后凸体征消失	UNKNOW	胸段：无侧弯；胸腰段：无侧弯；腰段：无侧弯	0	1	0	阴性
许晗	小学	女	9	正常	正常	前后凸体征消失	UNKNOW	胸段：无侧弯；胸腰段：无侧弯；腰段：无侧弯	1	1	0	阴性
李享	小学	女	8	正常	正常	前后凸体征消失	无	胸段：无侧弯；胸腰段：无侧弯；腰段：无侧弯	1	1	0	阴性
李昊泽	小学	女	9	正常	正常	前后凸体征消失	UNKNOW	胸段：无侧弯；胸腰段：无侧弯；腰段：无侧弯	1	1	0	阴性
孔紫莹	小学	女	8	双肩不等高	正常	前后凸体征消失	无	胸段：无侧弯；胸腰段：无侧弯；腰段：无侧弯	1	1	0	阴性
孔繁熙	小学	女	8	正常	正常	前后凸体征消失	脊柱弯曲异常家族史	胸段：无侧弯；胸腰段：无侧弯；腰段：无侧弯	1	1	0	阴性
金曹呵	小学	女	8	正常	正常	前后凸体征消失	UNKNOW	胸段：无侧弯；胸腰段：无侧弯；腰段：无侧弯	1	1	1	阴性
蒋依晨	小学	女	8	正常	正常	前后凸体征消失	UNKNOW	胸段：无侧弯；胸腰段：无侧弯；腰段：无侧弯	1	1	0	阴性
黄一涵	小学	女	8	正常	正常	前后凸体征消失	UNKNOW	胸段：无侧弯；胸腰段：无侧弯；腰段：无侧弯	1	1	0	阴性
胡高翰	小学	女	8	正常	正常	前后凸体征消失	无	胸段：无侧弯；胸腰段：无侧弯；腰段：无侧弯	1	1	0	阴性
韩樱姿	小学	女	8	正常	正常	前后凸体征消失	UNKNOW	胸段：无侧弯；胸腰段：无侧弯；腰段：无侧弯	1	1	0	阴性
韩烨琦	小学	女	8	正常	正常	前后凸体征消失	UNKNOW	胸段：无侧弯；胸腰段：无侧弯；腰段：无侧弯	1	1	0	阴性
郭熠	小学	女	9	正常	正常	前后凸体征消失	无	胸段：无侧弯；胸腰段：无侧弯；腰段：无侧弯	0	1	0	阴性
高何聿钦	小学	女	8	正常	正常	前后凸体征消失	UNKNOW	胸段：无侧弯；胸腰段：无侧弯；腰段：无侧弯	1	1	0	阴性
高海婷	小学	女	8	正常	正常	前后凸体征消失	UNKNOW	胸段：无侧弯；胸腰段：无侧弯；腰段：无侧弯	0	1	0	阴性
方语涵	小学	女	8	正常	正常	前后凸体征消失	UNKNOW	胸段：无侧弯；胸腰段：无侧弯；腰段：无侧弯	1	1	1	阴性
单昊宇	小学	男	8	正常	正常	前后凸体征消失	UNKNOW	胸段：无侧弯；胸腰段：无侧弯；腰段：无侧弯	1	1	0	阴性
戴王楹	小学	男	8	正常	正常	前后凸体征消失	脊柱弯曲异常家族史	胸段：无侧弯；胸腰段：无侧弯；腰段：无侧弯	1	1	0	阴性
陈御风	小学	男	8	正常	正常	前后凸体征消失	UNKNOW	胸段：无侧弯；胸腰段：无侧弯；腰段：无侧弯	0	1	0	阴性
陈语霏	小学	男	8	正常	正常	前后凸体征消失	UNKNOW	胸段：无侧弯；胸腰段：无侧弯；腰段：无侧弯	1	0	0	阴性
陈韦宇	小学	男	8	正常	正常	前后凸体征消失	无	胸段：无侧弯；胸腰段：无侧弯；腰段：无侧弯	1	1	0	阴性
陈柏文	小学	男	8	正常	正常	前后凸体征消失	脊柱弯曲异常家族史	胸段：无侧弯；胸腰段：无侧弯；腰段：无侧弯	1	1	0	阴性
包鑫怡	小学	男	8	正常	正常	前后凸体征消失	UNKNOW	胸段：无侧弯；胸腰段：无侧弯；腰段：无侧弯	1	1	0	阴性
王珮昕	小学	男	8	正常	正常	前后凸体征消失	UNKNOW	胸段：无侧弯；胸腰段：无侧弯；腰段：无侧弯	1	1	0	阴性
林蒋浩	小学	男	9	正常	正常	前后凸体征消失	UNKNOW	胸段：无侧弯；胸腰段：无侧弯；腰段：无侧弯	0	1	0	阴性
朱宇泽	小学	男	9	正常	正常	前后凸体征消失	无	胸段：无侧弯；胸腰段：无侧弯；腰段：无侧弯	1	0	1	阴性
朱思涵	小学	男	9	正常	正常	前后凸体征消失	UNKNOW	胸段：无侧弯；胸腰段：无侧弯；腰段：无侧弯	0	1	0	阴性
朱浩	小学	男	9	正常	正常	前后凸体征消失	无	胸段：无侧弯；胸腰段：无侧弯；腰段：无侧弯	1	0	0	阴性
郑骞	小学	男	9	正常	正常	前后凸体征消失	UNKNOW	胸段：无侧弯；胸腰段：无侧弯；腰段：无侧弯	1	1	0	阴性
张欣宇	小学	男	8	正常	正常	前后凸体征消失	UNKNOW	胸段：无侧弯；胸腰段：无侧弯；腰段：无侧弯	0	1	0	阴性
叶泽楷	小学	男	8	正常	正常	前后凸体征消失	UNKNOW	胸段：无侧弯；胸腰段：无侧弯；腰段：无侧弯	1	1	0	阴性
姚奕	小学	男	8	正常	正常	前后凸体征消失	UNKNOW	胸段：无侧弯；胸腰段：无侧弯；腰段：无侧弯	1	1	0	阴性
魏嘉妤	小学	男	8	正常	正常	前后凸体征消失	UNKNOW	胸段：无侧弯；胸腰段：无侧弯；腰段：无侧弯	0	1	0	阴性
王梦馨	小学	女	8	正常	正常		UNKNOW	胸段：无侧弯；胸腰段：无侧弯；腰段：无侧弯	1	1	1	阴性
汤辰毅	小学	男	8	正常	正常	前后凸体征消失	UNKNOW	胸段：无侧弯；胸腰段：无侧弯；腰段：无侧弯	1	1	0	阴性
孙宇轩	小学	女	8	正常	正常	前后凸体征消失	UNKNOW	胸段：无侧弯；胸腰段：无侧弯；腰段：无侧弯	1	1	0	阴性
沈怡桦	小学	男	8	正常	正常	前后凸体征消失	UNKNOW	胸段：无侧弯；胸腰段：无侧弯；腰段：无侧弯	0	1	0	阴性
廖泽诚	小学	女	9	正常	正常	前后凸体征消失	UNKNOW	胸段：无侧弯；胸腰段：无侧弯；腰段：无侧弯	1	0	0	阴性
凌圣杰	小学	女	8	正常	正常	前后凸体征消失	UNKNOW	胸段：无侧弯；胸腰段：无侧弯；腰段：无侧弯	1	0	0	阴性
马恩甸	小学	女	8	正常	正常	前后凸体征消失	脊柱弯曲异常家族史	胸段：无侧弯；胸腰段：无侧弯；腰段：无侧弯	0	1	0	阴性
孟浩宇	小学	女	8	正常	正常	前后凸体征消失	UNKNOW	胸段：无侧弯；胸腰段：无侧弯；腰段：无侧弯	1	1	0	阴性
孟柳宸晟	小学	女	8	正常	正常	前后凸体征消失	UNKNOW	胸段：无侧弯；胸腰段：无侧弯；腰段：无侧弯	1	1	0	阴性
任嘉俊	小学	女	8	正常	正常	前后凸体征消失	UNKNOW	胸段：无侧弯；胸腰段：无侧弯；腰段：无侧弯	0	0	0	阴性
宋宇杰	小学	女	9	正常	正常	前后凸体征消失	UNKNOW	胸段：无侧弯；胸腰段：无侧弯；腰段：无侧弯	1	1	0	阴性
沈昕瞳	小学	女	8	正常	正常	前后凸体征消失	UNKNOW	胸段：无侧弯；胸腰段：无侧弯；腰段：无侧弯	1	1	1	阴性
倪凯琪	小学	女	8	正常	正常	前后凸体征消失	UNKNOW	胸段：无侧弯；胸腰段：无侧弯；腰段：无侧弯	1	1	0	阴性
任鑫	小学	女	9	正常	正常	前后凸体征消失	UNKNOW	胸段：无侧弯；胸腰段：无侧弯；腰段：无侧弯	1	1	0	阴性
缪卓航	小学	女	8	正常	正常	前后凸体征消失	无	胸段：无侧弯；胸腰段：无侧弯；腰段：无侧弯	1	1	0	阴性
朱浩轩	小学	女	8	正常	正常	前后凸体征消失	脊柱弯曲异常家族史	胸段：无侧弯；胸腰段：无侧弯；腰段：无侧弯	1	1	0	阴性
陆忆佳	小学	女	8	正常	正常	前后凸体征消失	UNKNOW	胸段：无侧弯；胸腰段：无侧弯；腰段：无侧弯	1	1	0	阴性
陆诗涵	小学	女	8	正常	正常	前后凸体征消失	UNKNOW	胸段：无侧弯；胸腰段：无侧弯；腰段：无侧弯	1	1	0	阴性
鲁鑫悦	小学	女	8	正常	正常	前后凸体征消失	UNKNOW	胸段：无侧弯；胸腰段：无侧弯；腰段：无侧弯	0	1	0	阴性
李雨鸽	小学	女	8	正常	正常	前后凸体征消失	UNKNOW	胸段：无侧弯；胸腰段：无侧弯；腰段：无侧弯	1	1	0	阴性
景李铭	小学	女	9	正常	正常	前后凸体征消失	UNKNOW	胸段：无侧弯；胸腰段：无侧弯；腰段：无侧弯	0	1	1	阴性
蒋哲楠	小学	男	8	正常	正常	前后凸体征消失	UNKNOW	胸段：无侧弯；胸腰段：无侧弯；腰段：无侧弯	1	1	0	阴性
洪子璐	小学	男	8	正常	正常	前后凸体征消失	UNKNOW	胸段：无侧弯；胸腰段：无侧弯；腰段：无侧弯	1	1	0	阴性
郭鑫瑞	小学	男	8	正常	正常	前后凸体征消失	UNKNOW	胸段：无侧弯；胸腰段：无侧弯；腰段：无侧弯	1	1	0	阴性
郭睿希	小学	男	8	正常	正常	前后凸体征消失	UNKNOW	胸段：无侧弯；胸腰段：无侧弯；腰段：无侧弯	0	1	0	阴性
郭祺昊	小学	男	8	正常	正常	前后凸体征消失	无	胸段：无侧弯；胸腰段：无侧弯；腰段：无侧弯	1	1	0	阴性
郭瑾瑜	小学	男	8	正常	正常	前后凸体征消失	UNKNOW	胸段：无侧弯；胸腰段：无侧弯；腰段：无侧弯	1	1	0	阴性
葛嘉雯	小学	男	8	正常	正常	前后凸体征消失	UNKNOW	胸段：无侧弯；胸腰段：无侧弯；腰段：无侧弯	1	1	0	阴性
傅俊杰	小学	男	8	正常	正常	前后凸体征消失	UNKNOW	胸段：无侧弯；胸腰段：无侧弯；腰段：无侧弯	1	1	1	阴性
方宥歆	小学	男	8	正常	正常	前后凸体征消失	UNKNOW	胸段：无侧弯；胸腰段：无侧弯；腰段：无侧弯	1	1	0	阴性
方欣怡	小学	男	9	正常	正常	前后凸体征消失	UNKNOW	胸段：无侧弯；胸腰段：无侧弯；腰段：无侧弯	0	1	0	阴性
董娅淇	小学	男	8	正常	正常	前后凸体征消失	UNKNOW	胸段：无侧弯；胸腰段：无侧弯；腰段：无侧弯	1	1	0	阴性
董可欣	小学	男	8	正常	正常	前后凸体征消失	UNKNOW	胸段：无侧弯；胸腰段：无侧弯；腰段：无侧弯	0	0	0	阴性
陈欣羽	小学	男	9	正常	正常	前后凸体征消失	UNKNOW	胸段：无侧弯；胸腰段：无侧弯；腰段：无侧弯	1	1	0	阴性
毕来祥	小学	男	9	正常	正常	前后凸体征消失	无	胸段：无侧弯；胸腰段：无侧弯；腰段：无侧弯	1	1	0	阴性
倪迦诺	小学	男	8	正常	正常	前后凸体征消失	UNKNOW	胸段：无侧弯；胸腰段：无侧弯；腰段：无侧弯	0	1	0	阴性
朱宇杰	小学	女	8	正常	正常	前后凸体征消失	UNKNOW	胸段：无侧弯；胸腰段：无侧弯；腰段：无侧弯	1	1	0	阴性
周苏冉	小学	女	8	正常	正常	前后凸体征消失	UNKNOW	胸段：无侧弯；胸腰段：无侧弯；腰段：无侧弯	1	1	0	阴性
郑浩宇	小学	男	8	正常	正常	前后凸体征消失	无	胸段：无侧弯；胸腰段：无侧弯；腰段：无侧弯	0	1	0	阴性
杨王梓	小学	男	8	正常	正常	前后凸体征消失	无	胸段：无侧弯；胸腰段：无侧弯；腰段：无侧弯	1	0	0	阴性
吴明轩	小学	男	9	双肩不等高	正常	前后凸体征消失	无	胸段：无侧弯；胸腰段：无侧弯；腰段：无侧弯	1	1	1	阴性
王子彬	小学	男	8	正常	正常	前后凸体征消失	UNKNOW	胸段：无侧弯；胸腰段：无侧弯；腰段：无侧弯	1	1	0	阴性
王欣鑫	小学	女	8	正常	正常	前后凸体征消失	无	胸段：无侧弯；胸腰段：无侧弯；腰段：无侧弯	1	1	0	阴性
王佳诺	小学	女	8	正常	正常	前后凸体征消失	UNKNOW	胸段：无侧弯；胸腰段：无侧弯；腰段：无侧弯	1	1	0	阴性
唐恩泉	小学	女	8	正常	正常	前后凸体征消失	无	胸段：无侧弯；胸腰段：无侧弯；腰段：无侧弯	1	1	0	阴性
孙远	小学	女	8	正常	正常	前后凸体征消失	UNKNOW	胸段：无侧弯；胸腰段：无侧弯；腰段：无侧弯	1	1	0	阴性
孙晨曦	小学	女	8	正常	正常	前后凸体征消失	无	胸段：无侧弯；胸腰段：无侧弯；腰段：无侧弯	1	1	1	阴性
宋欣扬	小学	女	8	正常	正常	前后凸体征消失	UNKNOW	胸段：无侧弯；胸腰段：无侧弯；腰段：无侧弯	1	1	0	阴性
倪浩冉	小学	女	10	正常	正常	前后凸体征消失	UNKNOW	胸段：ATR>=5；胸腰段：ATR>=5；腰段：无侧弯	0	1	0	阳性
倪子滟	小学	女	8	正常	正常	前后凸体征消失	无	胸段：无侧弯；胸腰段：无侧弯；腰段：无侧弯	1	1	0	阴性
戚雨馨	小学	女	8	正常	正常	前后凸体征消失	UNKNOW	胸段：无侧弯；胸腰段：无侧弯；腰段：无侧弯	1	1	0	阴性
钱辰逸	小学	女	8	正常	正常	前后凸体征消失	脊柱弯曲异常家族史	胸段：无侧弯；胸腰段：无侧弯；腰段：无侧弯	0	1	0	阴性
钱家亿	小学	女	8	正常	正常	前后凸体征消失	无	胸段：无侧弯；胸腰段：无侧弯；腰段：无侧弯	1	1	0	阴性
沈雨芯	小学	女	8	正常	正常	前后凸体征消失	无	胸段：无侧弯；胸腰段：无侧弯；腰段：无侧弯	0	1	0	阴性
孙晨函	小学	女	8	正常	正常	前后凸体征消失	无	胸段：无侧弯；胸腰段：无侧弯；腰段：无侧弯	1	1	1	阴性
施雅萱	小学	女	8	正常	正常	前后凸体征消失	UNKNOW	胸段：无侧弯；胸腰段：无侧弯；腰段：无侧弯	1	0	0	阴性
邵政源	小学	女	8	正常	正常	前后凸体征消失	UNKNOW	胸段：无侧弯；胸腰段：无侧弯；腰段：无侧弯	1	1	0	阴性
施丽超	小学	女	8	正常	正常	前后凸体征消失	无	胸段：无侧弯；胸腰段：无侧弯；腰段：无侧弯	0	1	0	阴性
钱哲妍	小学	女	8	正常	正常	前后凸体征消失	无	胸段：无侧弯；胸腰段：无侧弯；腰段：无侧弯	1	1	0	阴性
邵鑫颖	小学	女	10	正常	正常	前后凸体征消失	UNKNOW	胸段：ATR>=5；胸腰段：无侧弯；腰段：无侧弯	1	0	0	阳性
倪嘉	小学	男	8	正常	正常	前后凸体征消失	无	胸段：无侧弯；胸腰段：无侧弯；腰段：无侧弯	1	1	0	阴性
鲁恬咪	小学	男	8	正常	正常	前后凸体征消失	脊柱弯曲异常家族史	胸段：无侧弯；胸腰段：无侧弯；腰段：无侧弯	1	1	1	阴性
林梦涵	小学	男	9	正常	正常	前后凸体征消失	无	胸段：无侧弯；胸腰段：无侧弯；腰段：无侧弯	1	1	0	阴性
李灵钰	小学	男	9	正常	正常	前后凸体征消失	UNKNOW	胸段：无侧弯；胸腰段：无侧弯；腰段：无侧弯	1	1	0	阴性
景浩宇	小学	男	8	正常	正常	前后凸体征消失	UNKNOW	胸段：无侧弯；胸腰段：无侧弯；腰段：无侧弯	0	1	0	阴性
江沂轩	小学	男	8	正常	正常	前后凸体征消失	无	胸段：无侧弯；胸腰段：无侧弯；腰段：无侧弯	1	1	0	阴性
黄张杭	小学	男	8	正常	正常	前后凸体征消失	UNKNOW	胸段：无侧弯；胸腰段：无侧弯；腰段：无侧弯	0	1	0	阴性
黄焓君	小学	男	8	正常	正常	前后凸体征消失	无	胸段：无侧弯；胸腰段：无侧弯；腰段：无侧弯	1	1	0	阴性
华沈琪	小学	男	9	正常	正常	前后凸体征消失	脊柱弯曲异常家族史	胸段：无侧弯；胸腰段：无侧弯；腰段：无侧弯	1	1	1	阴性
洪以勒	小学	男	8	正常	正常	前后凸体征消失	无	胸段：无侧弯；胸腰段：无侧弯；腰段：无侧弯	0	1	0	阴性
顾逸勒	小学	男	8	正常	正常	前后凸体征消失	无	胸段：无侧弯；胸腰段：无侧弯；腰段：无侧弯	1	1	0	阴性
高义	小学	男	8	正常	正常	前后凸体征消失	无	胸段：无侧弯；胸腰段：无侧弯；腰段：无侧弯	1	1	0	阴性
傅雨泽	小学	男	8	正常	正常	前后凸体征消失	UNKNOW	胸段：无侧弯；胸腰段：无侧弯；腰段：无侧弯	0	1	0	阴性
冯成杰	小学	女	8	正常	正常	前后凸体征消失	UNKNOW	胸段：无侧弯；胸腰段：无侧弯；腰段：无侧弯	1	1	0	阴性
方芷伊	小学	女	8	正常	正常	前后凸体征消失	脊柱弯曲异常家族史	胸段：无侧弯；胸腰段：无侧弯；腰段：无侧弯	0	1	0	阴性
陈泽浩	小学	男	8	正常	正常	前后凸体征消失	无	胸段：无侧弯；胸腰段：无侧弯；腰段：无侧弯	1	0	1	阴性
陈怡菲	小学	女	9	正常	正常	前后凸体征消失	UNKNOW	胸段：无侧弯；胸腰段：无侧弯；腰段：无侧弯	1	1	0	阴性
陈徐婧	小学	女	8	正常	正常	前后凸体征消失	UNKNOW	胸段：无侧弯；胸腰段：无侧弯；腰段：无侧弯	0	1	0	阴性
陈天	小学	女	8	正常	正常	前后凸体征消失	无	胸段：无侧弯；胸腰段：无侧弯；腰段：无侧弯	1	1	0	阴性
王鑫浩	小学	男	8	正常	正常	前后凸体征消失	脊柱弯曲异常家族史	胸段：无侧弯；胸腰段：无侧弯；腰段：无侧弯	1	1	0	阴性
朱棋锋	小学	女	8	正常	正常	前后凸体征消失	UNKNOW	胸段：无侧弯；胸腰段：无侧弯；腰段：无侧弯	0	1	0	阴性
周鑫柯	小学	男	8	正常	正常	前后凸体征消失	UNKNOW	胸段：无侧弯；胸腰段：无侧弯；腰段：无侧弯	1	1	0	阴性
周吴佳锦	小学	女	8	正常	正常	前后凸体征消失	UNKNOW	胸段：无侧弯；胸腰段：无侧弯；腰段：无侧弯	1	1	0	阴性
周佳欣	小学	女	8	正常	正常	前后凸体征消失	无	胸段：无侧弯；胸腰段：无侧弯；腰段：无侧弯	1	0	0	阴性
章梓嫣	小学	女	9	正常	正常	前后凸体征消失	无	胸段：无侧弯；胸腰段：无侧弯；腰段：无侧弯	1	1	1	阴性
张媛媛	小学	女	8	正常	正常	前后凸体征消失	无	胸段：无侧弯；胸腰段：无侧弯；腰段：无侧弯	1	1	0	阴性
袁魁隆	小学	女	8	正常	正常	前后凸体征消失	脊柱弯曲异常家族史	胸段：无侧弯；胸腰段：无侧弯；腰段：无侧弯	1	1	0	阴性
吴明轩	小学	女	8	正常	正常	前后凸体征消失	无	胸段：无侧弯；胸腰段：无侧弯；腰段：无侧弯	1	1	0	阴性
吴泠渼	小学	女	8	正常	正常	前后凸体征消失	无	胸段：无侧弯；胸腰段：无侧弯；腰段：无侧弯	1	1	0	阴性
王子睿	小学	女	8	正常	正常	前后凸体征消失	UNKNOW	胸段：无侧弯；胸腰段：无侧弯；腰段：无侧弯	0	1	0	阴性
王子靖	小学	女	8	正常	正常	前后凸体征消失	无	胸段：无侧弯；胸腰段：无侧弯；腰段：无侧弯	1	1	0	阴性
朱鑫宇	小学	女	8	双肩不等高	正常	前后凸体征消失	无	胸段：无侧弯；胸腰段：无侧弯；腰段：无侧弯	0	1	0	阴性
王闻滔	小学	女	8	正常	正常	前后凸体征消失	UNKNOW	胸段：无侧弯；胸腰段：无侧弯；腰段：无侧弯	1	1	0	阴性
王泯哲	小学	女	8	正常	正常	前后凸体征消失	UNKNOW	胸段：无侧弯；胸腰段：无侧弯；腰段：无侧弯	1	1	0	阴性
王美琪	小学	女	8	正常	正常	前后凸体征消失	无	胸段：无侧弯；胸腰段：无侧弯；腰段：无侧弯	1	1	1	阴性
王可锌	小学	女	8	正常	正常	前后凸体征消失	无	胸段：无侧弯；胸腰段：无侧弯；腰段：无侧弯	0	1	0	阴性
王皓羽	小学	女	8	正常	正常	前后凸体征消失	UNKNOW	胸段：无侧弯；胸腰段：无侧弯；腰段：无侧弯	1	1	0	阴性
唐海洋	小学	女	9	正常	正常	前后凸体征消失	UNKNOW	胸段：无侧弯；胸腰段：无侧弯；腰段：无侧弯	1	0	0	阴性
孙清雨	小学	女	9	双肩不等高	正常	前后凸体征消失	UNKNOW	胸段：无侧弯；胸腰段：无侧弯；腰段：无侧弯	1	1	1	阴性
施琪	小学	女	8	正常	正常	前后凸体征消失	UNKNOW	胸段：无侧弯；胸腰段：无侧弯；腰段：无侧弯	1	1	0	阴性
沈祎辰	小学	男	9	正常	正常	前后凸体征消失	脊柱弯曲异常家族史	胸段：无侧弯；胸腰段：无侧弯；腰段：无侧弯	1	1	0	阴性
沈璜依	小学	男	9	正常	正常	前后凸体征消失	UNKNOW	胸段：无侧弯；胸腰段：无侧弯；腰段：无侧弯	0	1	0	阴性
董钰萱	小学	男	8	正常	正常	前后凸体征消失	无	胸段：无侧弯；胸腰段：无侧弯；腰段：无侧弯	1	1	0	阴性
代舒婷	小学	男	8	正常	正常	前后凸体征消失	UNKNOW	胸段：无侧弯；胸腰段：无侧弯；腰段：无侧弯	0	1	0	阴性
祝震南	小学	男	8	正常	正常	前后凸体征消失	UNKNOW	胸段：无侧弯；胸腰段：无侧弯；腰段：无侧弯	1	1	0	阴性
朱政烨	小学	男	8	正常	正常	前后凸体征消失	无	胸段：无侧弯；胸腰段：无侧弯；腰段：无侧弯	1	1	0	阴性
周妍	小学	男	8	正常	正常	前后凸体征消失	无	胸段：无侧弯；胸腰段：无侧弯；腰段：无侧弯	0	1	0	阴性
周璟祎	小学	男	8	正常	正常	前后凸体征消失	无	胸段：无侧弯；胸腰段：无侧弯；腰段：无侧弯	1	1	0	阴性
周浩南	小学	男	8	正常	正常	前后凸体征消失	UNKNOW	胸段：无侧弯；胸腰段：无侧弯；腰段：无侧弯	1	1	0	阴性
张芷涵	小学	男	8	正常	正常	前后凸体征消失	UNKNOW	胸段：无侧弯；胸腰段：无侧弯；腰段：无侧弯	0	1	1	阴性
张世博	小学	男	8	双肩不等高	正常	前后凸体征消失	脊柱弯曲异常家族史	胸段：无侧弯；胸腰段：无侧弯；腰段：无侧弯	1	1	0	阴性
余雪涵	小学	男	9	正常	正常	前后凸体征消失	UNKNOW	胸段：无侧弯；胸腰段：无侧弯；腰段：无侧弯	1	1	0	阴性
杨文硕	小学	男	8	正常	正常	前后凸体征消失	无	胸段：无侧弯；胸腰段：无侧弯；腰段：无侧弯	1	1	0	阴性
徐俊熙	小学	男	8	正常	正常	前后凸体征消失	无	胸段：无侧弯；胸腰段：无侧弯；腰段：无侧弯	1	1	0	阴性
王奕苏	小学	女	8	正常	正常	前后凸体征消失	UNKNOW	胸段：无侧弯；胸腰段：无侧弯；腰段：无侧弯	1	1	0	阴性
王艺贝	小学	男	8	正常	正常	前后凸体征消失	无	胸段：无侧弯；胸腰段：无侧弯；腰段：无侧弯	1	1	0	阴性
王笑笑	小学	女	8	正常	正常	前后凸体征消失	UNKNOW	胸段：无侧弯；胸腰段：无侧弯；腰段：无侧弯	1	1	0	阴性
王星星	小学	女	8	正常	正常	前后凸体征消失	脊柱弯曲异常家族史	胸段：无侧弯；胸腰段：无侧弯；腰段：无侧弯	0	1	0	阴性
高斯	小学	女	8	正常	正常	前后凸体征消失	UNKNOW	胸段：无侧弯；胸腰段：无侧弯；腰段：无侧弯	1	0	1	阴性
李皓轩	小学	男	9	正常	正常	前后凸体征消失	无	胸段：无侧弯；胸腰段：无侧弯；腰段：无侧弯	0	1	0	阴性
李子恒	小学	男	8	正常	正常	前后凸体征消失	UNKNOW	胸段：无侧弯；胸腰段：无侧弯；腰段：无侧弯	1	1	0	阴性
刘恒	小学	女	8	正常	正常	前后凸体征消失	UNKNOW	胸段：无侧弯；胸腰段：无侧弯；腰段：无侧弯	1	1	0	阴性
陆钰琳	小学	女	9	正常	正常	前后凸体征消失	UNKNOW	胸段：无侧弯；胸腰段：无侧弯；腰段：无侧弯	1	1	0	阴性
毛雨轩	小学	女	8	正常	正常	前后凸体征消失	UNKNOW	胸段：无侧弯；胸腰段：无侧弯；腰段：无侧弯	0	0	0	阴性
穆沈波	小学	女	8	正常	正常	前后凸体征消失	UNKNOW	胸段：无侧弯；胸腰段：无侧弯；腰段：无侧弯	1	1	0	阴性
潘雪妍	小学	女	8	正常	正常	前后凸体征消失	无	胸段：无侧弯；胸腰段：无侧弯；腰段：无侧弯	1	1	0	阴性
沈鑫	小学	女	8	正常	正常	前后凸体征消失	UNKNOW	胸段：无侧弯；胸腰段：无侧弯；腰段：无侧弯	1	1	1	阴性
沈悦	小学	女	8	正常	正常	前后凸体征消失	无	胸段：无侧弯；胸腰段：无侧弯；腰段：无侧弯	1	1	0	阴性
马一诺	小学	女	8	正常	正常	前后凸体征消失	UNKNOW	胸段：无侧弯；胸腰段：无侧弯；腰段：无侧弯	1	1	0	阴性
王欣语	小学	女	8	正常	正常	前后凸体征消失	无	胸段：无侧弯；胸腰段：无侧弯；腰段：无侧弯	0	1	0	阴性
汪婉茹	小学	女	9	正常	正常	前后凸体征消失	UNKNOW	胸段：无侧弯；胸腰段：无侧弯；腰段：无侧弯	1	1	0	阴性
彭宇航	小学	女	8	正常	正常	前后凸体征消失	UNKNOW	胸段：无侧弯；胸腰段：无侧弯；腰段：无侧弯	0	1	0	阴性
刘书卓	小学	女	8	正常	正常	前后凸体征消失	UNKNOW	胸段：无侧弯；胸腰段：无侧弯；腰段：无侧弯	1	0	0	阴性
刘婧予	小学	女	8	正常	正常	前后凸体征消失	UNKNOW	胸段：无侧弯；胸腰段：无侧弯；腰段：无侧弯	1	1	0	阴性
李梓墨	小学	女	8	正常	正常	前后凸体征消失	UNKNOW	胸段：无侧弯；胸腰段：无侧弯；腰段：无侧弯	0	1	0	阴性
李浩	小学	女	8	正常	正常	前后凸体征消失	UNKNOW	胸段：无侧弯；胸腰段：无侧弯；腰段：无侧弯	1	1	0	阴性
李诚明	小学	女	8	正常	正常	前后凸体征消失	UNKNOW	胸段：无侧弯；胸腰段：无侧弯；腰段：无侧弯	1	1	0	阴性
金桐欣	小学	女	8	正常	正常	前后凸体征消失	UNKNOW	胸段：无侧弯；胸腰段：无侧弯；腰段：无侧弯	0	1	0	阴性
洪哲轩	小学	女	8	正常	正常	前后凸体征消失	无	胸段：无侧弯；胸腰段：无侧弯；腰段：无侧弯	1	1	1	阴性
郭子言	小学	女	8	正常	正常	前后凸体征消失	UNKNOW	胸段：无侧弯；胸腰段：无侧弯；腰段：无侧弯	1	1	0	阴性
方维	小学	男	8	正常	正常	前后凸体征消失	UNKNOW	胸段：无侧弯；胸腰段：无侧弯；腰段：无侧弯	1	1	0	阴性
陈香炯	小学	男	9	正常	正常	前后凸体征消失	UNKNOW	胸段：无侧弯；胸腰段：无侧弯；腰段：无侧弯	1	1	0	阴性
陈沐恩	小学	男	8	正常	正常	前后凸体征消失	UNKNOW	胸段：无侧弯；胸腰段：无侧弯；腰段：无侧弯	1	1	0	阴性
夏佳怡	小学	男	9	正常	正常	前后凸体征消失	无	胸段：无侧弯；胸腰段：无侧弯；腰段：无侧弯	1	0	0	阴性
谢忱	小学	男	8	正常	正常	前后凸体征消失	UNKNOW	胸段：无侧弯；胸腰段：无侧弯；腰段：无侧弯	1	1	1	阴性
谢思想	小学	男	8	正常	正常	前后凸体征消失	UNKNOW	胸段：无侧弯；胸腰段：无侧弯；腰段：无侧弯	0	1	0	阴性
谢雨琪	小学	男	8	正常	正常	前后凸体征消失	UNKNOW	胸段：无侧弯；胸腰段：无侧弯；腰段：无侧弯	1	1	0	阴性
杨瀚	小学	男	8	正常	正常	前后凸体征消失	UNKNOW	胸段：无侧弯；胸腰段：无侧弯；腰段：无侧弯	0	1	0	阴性
杨弋辰	小学	男	8	正常	正常	前后凸体征消失	UNKNOW	胸段：无侧弯；胸腰段：无侧弯；腰段：无侧弯	1	0	0	阴性
杨雨泽	小学	男	9	正常	正常	前后凸体征消失	无	胸段：无侧弯；胸腰段：无侧弯；腰段：无侧弯	1	1	0	阴性
余志天	小学	男	8	正常	正常	前后凸体征消失	UNKNOW	胸段：无侧弯；胸腰段：无侧弯；腰段：无侧弯	1	1	0	阴性
袁佳希	小学	男	9	正常	正常	前后凸体征消失	UNKNOW	胸段：无侧弯；胸腰段：无侧弯；腰段：无侧弯	0	1	1	阴性
占伊娜	小学	男	8	正常	正常	前后凸体征消失	UNKNOW	胸段：无侧弯；胸腰段：无侧弯；腰段：无侧弯	1	1	0	阴性
赵梓涵	小学	男	8	正常	正常	前后凸体征消失	UNKNOW	胸段：无侧弯；胸腰段：无侧弯；腰段：无侧弯	1	1	0	阴性
周泽豪	小学	男	8	正常	正常	前后凸体征消失	UNKNOW	胸段：无侧弯；胸腰段：无侧弯；腰段：无侧弯	1	1	0	阴性
朱宜杭	小学	女	8	正常	正常	前后凸体征消失	脊柱弯曲异常家族史	胸段：无侧弯；胸腰段：无侧弯；腰段：无侧弯	1	0	0	阴性
邹乔语	小学	男	9	正常	正常	前后凸体征消失	UNKNOW	胸段：无侧弯；胸腰段：无侧弯；腰段：无侧弯	1	1	0	阴性
张紫涵	小学	男	8	正常	正常	前后凸体征消失	UNKNOW	胸段：无侧弯；胸腰段：无侧弯；腰段：无侧弯	0	1	1	阴性
朱文博	小学	女	8	正常	正常	前后凸体征消失	无	胸段：无侧弯；胸腰段：无侧弯；腰段：无侧弯	1	1	0	阴性
陈世豪	小学	女	9	正常	正常	前后凸体征消失	无	胸段：无侧弯；胸腰段：无侧弯；腰段：无侧弯	0	1	0	阴性
翟津瑶	小学	女	8	正常	正常	前后凸体征消失	UNKNOW	胸段：无侧弯；胸腰段：无侧弯；腰段：无侧弯	1	1	0	阴性
董轩毅	小学	女	8	正常	正常	前后凸体征消失	UNKNOW	胸段：无侧弯；胸腰段：无侧弯；腰段：无侧弯	1	1	0	阴性
傅俊杰	小学	女	8	正常	正常	前后凸体征消失	无	胸段：无侧弯；胸腰段：无侧弯；腰段：无侧弯	0	1	0	阴性
高亦凡	小学	女	8	正常	正常	前后凸体征消失	无	胸段：无侧弯；胸腰段：无侧弯；腰段：无侧弯	1	0	0	阴性
高子涵	小学	女	8	正常	正常	前后凸体征消失	UNKNOW	胸段：无侧弯；胸腰段：无侧弯；腰段：无侧弯	1	1	1	阴性
江忆青	小学	女	8	正常	正常	前后凸体征消失	UNKNOW	胸段：无侧弯；胸腰段：无侧弯；腰段：无侧弯	0	1	0	阴性
李家豪	小学	女	8	正常	正常	前后凸体征消失	无	胸段：无侧弯；胸腰段：无侧弯；腰段：无侧弯	1	1	0	阴性
李梦圯	小学	女	9	正常	正常	前后凸体征消失	UNKNOW	胸段：无侧弯；胸腰段：无侧弯；腰段：无侧弯	1	1	0	阴性
李世博	小学	女	8	正常	正常	前后凸体征消失	无	胸段：无侧弯；胸腰段：无侧弯；腰段：无侧弯	0	1	0	阴性
李子歌	小学	女	8	正常	正常	前后凸体征消失	UNKNOW	胸段：无侧弯；胸腰段：无侧弯；腰段：无侧弯	1	0	0	阴性
李梓乐	小学	女	8	正常	正常	前后凸体征消失	UNKNOW	胸段：无侧弯；胸腰段：无侧弯；腰段：无侧弯	0	1	0	阴性
刘懿轩	小学	女	8	正常	正常	前后凸体征消失	脊柱弯曲异常家族史	胸段：无侧弯；胸腰段：无侧弯；腰段：无侧弯	1	1	1	阴性
陆金胤	小学	女	8	正常	正常	前后凸体征消失	UNKNOW	胸段：无侧弯；胸腰段：无侧弯；腰段：无侧弯	1	1	0	阴性
吕程阳	小学	女	8	正常	正常	前后凸体征消失	UNKNOW	胸段：无侧弯；胸腰段：无侧弯；腰段：无侧弯	1	1	0	阴性
罗通	小学	女	8	正常	正常	前后凸体征消失	UNKNOW	胸段：无侧弯；胸腰段：无侧弯；腰段：无侧弯	0	1	0	阴性
朱恬恬	小学	女	8	正常	正常	前后凸体征消失	UNKNOW	胸段：无侧弯；胸腰段：无侧弯；腰段：无侧弯	1	1	0	阴性
周忠逸	小学	女	8	正常	正常	前后凸体征消失	UNKNOW	胸段：无侧弯；胸腰段：无侧弯；腰段：无侧弯	1	1	0	阴性
周泽谦	小学	女	9	正常	正常	前后凸体征消失	无	胸段：无侧弯；胸腰段：无侧弯；腰段：无侧弯	1	1	0	阴性
周瑞	小学	女	9	正常	正常	前后凸体征消失	脊柱弯曲异常家族史	胸段：无侧弯；胸腰段：无侧弯；腰段：无侧弯	1	1	0	阴性
颜顺鑫	小学	女	8	正常	正常		UNKNOW	胸段：无侧弯；胸腰段：无侧弯；腰段：无侧弯	1	1	0	阴性
文李勋	小学	女	9	正常	正常		无	胸段：无侧弯；胸腰段：无侧弯；腰段：无侧弯	0	1	1	阴性
王子轩	小学	女	8	正常	正常		UNKNOW	胸段：无侧弯；胸腰段：无侧弯；腰段：无侧弯	1	1	0	阴性
王雅婷	小学	男	9	正常	正常		无	胸段：无侧弯；胸腰段：无侧弯；腰段：无侧弯	0	1	0	阴性
王傲天	小学	女	9	正常	正常		UNKNOW	胸段：无侧弯；胸腰段：无侧弯；腰段：无侧弯	1	1	0	阴性
佟宛鸿	小学	男	8	正常	正常		UNKNOW	胸段：无侧弯；胸腰段：无侧弯；腰段：无侧弯	1	1	0	阴性
汤奕歆	小学	女	8	正常	正常		UNKNOW	胸段：无侧弯；胸腰段：无侧弯；腰段：无侧弯	0	0	0	阴性
申屠倪灵	小学	男	9	正常	正常		无	胸段：无侧弯；胸腰段：无侧弯；腰段：无侧弯	1	1	0	阴性
王思涵	小学	男	8	正常	正常		UNKNOW	胸段：无侧弯；胸腰段：无侧弯；腰段：无侧弯	1	1	0	阴性
王有铖	小学	女	9	正常	正常		脊柱弯曲异常家族史	胸段：无侧弯；胸腰段：无侧弯；腰段：无侧弯	0	1	0	阴性
吴镇羽	小学	女	9	正常	正常		UNKNOW	胸段：无侧弯；胸腰段：无侧弯；腰段：无侧弯	1	1	0	阴性
闫彩樱	小学	男	9	正常	正常		UNKNOW	胸段：无侧弯；胸腰段：无侧弯；腰段：无侧弯	1	1	1	阴性
杨诗雯	小学	男	8	正常	正常		UNKNOW	胸段：无侧弯；胸腰段：无侧弯；腰段：无侧弯	1	1	0	阴性
叶紫妍	小学	女	8	正常	正常		无	胸段：无侧弯；胸腰段：无侧弯；腰段：无侧弯	1	1	0	阴性
张佳怡	小学	女	8	正常	正常		UNKNOW	胸段：无侧弯；胸腰段：无侧弯；腰段：无侧弯	1	1	0	阴性
张晋	小学	男	8	正常	正常		无	胸段：无侧弯；胸腰段：无侧弯；腰段：无侧弯	1	1	1	阴性
张芮	小学	女	8	正常	正常		UNKNOW	胸段：无侧弯；胸腰段：无侧弯；腰段：无侧弯	1	1	0	阴性
张新杰	小学	女	8	正常	正常		UNKNOW	胸段：无侧弯；胸腰段：无侧弯；腰段：无侧弯	1	1	0	阴性
赵甜	小学	女	9	正常	正常		UNKNOW	胸段：无侧弯；胸腰段：无侧弯；腰段：无侧弯	0	1	0	阴性
郑杰	小学	男	9	正常	正常		UNKNOW	胸段：无侧弯；胸腰段：无侧弯；腰段：无侧弯	1	1	0	阴性
周琭	小学	男	9	正常	正常		UNKNOW	胸段：无侧弯；胸腰段：无侧弯；腰段：无侧弯	0	1	0	阴性
朱智航	小学	男	9	正常	前凸体征	前后凸体征消失	无	胸段：无侧弯；胸腰段：无侧弯；腰段：无侧弯	1	1	0	阴性
顾源楚楚	小学	男	8	正常	正常		UNKNOW	胸段：无侧弯；胸腰段：无侧弯；腰段：无侧弯	1	1	0	阴性
王博	小学	女	8	正常	正常		无	胸段：无侧弯；胸腰段：无侧弯；腰段：无侧弯	1	1	0	阴性
邵子睿	小学	女	8	正常	正常		脊柱弯曲异常家族史	胸段：无侧弯；胸腰段：无侧弯；腰段：无侧弯	0	1	0	阴性
邵晓雅	小学	女	8	正常	正常		UNKNOW	胸段：无侧弯；胸腰段：无侧弯；腰段：无侧弯	1	1	0	阴性
戚佳莉	小学	女	9	正常	正常		UNKNOW	胸段：无侧弯；胸腰段：无侧弯；腰段：无侧弯	1	0	1	阴性
马梓皓	小学	男	8	正常	正常		UNKNOW	胸段：无侧弯；胸腰段：无侧弯；腰段：无侧弯	1	1	0	阴性
郦曼玲	小学	女	9	正常	正常		UNKNOW	胸段：无侧弯；胸腰段：无侧弯；腰段：无侧弯	1	1	0	阴性
李俊涵	小学	女	9	正常	正常		无	胸段：无侧弯；胸腰段：无侧弯；腰段：无侧弯	1	1	0	阴性
金铄	小学	女	8	正常	正常		UNKNOW	胸段：无侧弯；胸腰段：ATR<5；腰段：无侧弯	0	1	0	阴性
金金骏	小学	女	8	双肩不等高	正常		UNKNOW	胸段：ATR>=5；胸腰段：ATR>=5；腰段：无侧弯	1	0	0	阳性
胡天宇	小学	女	8	正常	正常		无	胸段：无侧弯；胸腰段：无侧弯；腰段：无侧弯	1	1	0	阴性
郭静宇	小学	男	9	正常	正常		UNKNOW	胸段：无侧弯；胸腰段：无侧弯；腰段：无侧弯	0	1	0	阴性
崔正	小学	男	8	正常	正常		UNKNOW	胸段：无侧弯；胸腰段：无侧弯；腰段：无侧弯	1	1	0	阴性
程展	小学	女	8	正常	正常		UNKNOW	胸段：无侧弯；胸腰段：无侧弯；腰段：无侧弯	1	1	0	阴性
程浩远	小学	男	9	正常	正常		无	胸段：无侧弯；胸腰段：无侧弯；腰段：无侧弯	0	1	1	阴性
程芳婧	小学	女	9	正常	正常		UNKNOW	胸段：无侧弯；胸腰段：无侧弯；腰段：无侧弯	1	1	0	阴性
汪展旭	小学	男	8	正常	正常		UNKNOW	胸段：无侧弯；胸腰段：无侧弯；腰段：无侧弯	1	1	0	阴性
史尚	小学	男	8	正常	正常		无	胸段：无侧弯；胸腰段：无侧弯；腰段：无侧弯	0	1	0	阴性
李沐晗	小学	女	8	正常	正常		UNKNOW	胸段：无侧弯；胸腰段：无侧弯；腰段：无侧弯	1	1	0	阴性
张钦文	小学	男	9	正常	正常		UNKNOW	胸段：无侧弯；胸腰段：无侧弯；腰段：无侧弯	1	1	0	阴性
徐嘉凯	小学	男	9	正常	正常		UNKNOW	胸段：无侧弯；胸腰段：无侧弯；腰段：无侧弯	1	1	0	阴性
钱则幸	小学	女	8	正常	正常		脊柱弯曲异常家族史	胸段：无侧弯；胸腰段：无侧弯；腰段：无侧弯	1	1	0	阴性
孟子杭	小学	男	8	正常	正常		UNKNOW	胸段：无侧弯；胸腰段：无侧弯；腰段：无侧弯	1	1	1	阴性
陈浩轩	小学	男	8	正常	正常		UNKNOW	胸段：无侧弯；胸腰段：无侧弯；腰段：无侧弯	1	1	0	阴性
张晓潇	小学	女	8	正常	正常		UNKNOW	胸段：无侧弯；胸腰段：无侧弯；腰段：无侧弯	1	0	0	阴性
夏言	小学	女	9	正常	正常		脊柱弯曲异常家族史	胸段：无侧弯；胸腰段：无侧弯；腰段：无侧弯	1	1	0	阴性
许元	小学	女	8	正常	正常		UNKNOW	胸段：无侧弯；胸腰段：无侧弯；腰段：无侧弯	1	1	0	阴性
刘诒墨	小学	女	8	正常	正常		UNKNOW	胸段：无侧弯；胸腰段：无侧弯；腰段：无侧弯	1	1	0	阴性
安一明	小学	女	8	正常	正常		UNKNOW	胸段：无侧弯；胸腰段：无侧弯；腰段：无侧弯	1	0	0	阴性
詹子骞	小学	女	8	双肩不等高	正常		UNKNOW	胸段：无侧弯；胸腰段：无侧弯；腰段：无侧弯	0	1	0	阴性
吉毅泽	小学	男	8	正常	正常		脊柱弯曲异常家族史	胸段：无侧弯；胸腰段：无侧弯；腰段：无侧弯	1	1	0	阴性
徐瑞泽	小学	男	8	正常	正常		UNKNOW	胸段：无侧弯；胸腰段：无侧弯；腰段：无侧弯	0	1	0	阴性
冯昱	小学	女	8	正常	正常		UNKNOW	胸段：无侧弯；胸腰段：无侧弯；腰段：无侧弯	1	1	0	阴性
吴钰焜	小学	男	8	正常	正常		UNKNOW	胸段：无侧弯；胸腰段：无侧弯；腰段：无侧弯	1	1	0	阴性
陈銮宸	小学	男	8	正常	正常		无	胸段：无侧弯；胸腰段：无侧弯；腰段：无侧弯	1	1	1	阴性
何露洋	小学	女	8	正常	正常		无	胸段：无侧弯；胸腰段：无侧弯；腰段：无侧弯	0	1	0	阴性
李珵一	小学	女	8	正常	正常		UNKNOW	胸段：无侧弯；胸腰段：无侧弯；腰段：无侧弯	1	1	0	阴性
陈昀轩	小学	女	8	双肩不等高	正常		UNKNOW	胸段：无侧弯；胸腰段：无侧弯；腰段：无侧弯	1	1	0	阴性
沈曈	小学	男	8	正常	正常		UNKNOW	胸段：无侧弯；胸腰段：无侧弯；腰段：无侧弯	1	0	0	阴性
罗雅淇	小学	女	8	正常	正常		无	胸段：无侧弯；胸腰段：无侧弯；腰段：无侧弯	1	1	0	阴性
严瑾恩	小学	女	8	双肩不等高	正常		UNKNOW	胸段：无侧弯；胸腰段：无侧弯；腰段：无侧弯	1	1	1	阴性
周怡贝	小学	女	8	正常	正常		UNKNOW	胸段：无侧弯；胸腰段：无侧弯；腰段：无侧弯	0	1	0	阴性
华霂妍	小学	女	9	正常	正常		无	胸段：无侧弯；胸腰段：无侧弯；腰段：无侧弯	1	1	0	阴性
占芷萍	小学	女	8	正常	正常		UNKNOW	胸段：无侧弯；胸腰段：无侧弯；腰段：无侧弯	0	1	0	阴性
应宛陶	小学	男	8	双肩不等高	正常		UNKNOW	胸段：ATR<5；胸腰段：ATR<5；腰段：无侧弯	1	1	0	阴性
袁素	小学	男	8	正常	正常		UNKNOW	胸段：无侧弯；胸腰段：无侧弯；腰段：无侧弯	1	1	0	阴性
沈昀辰	小学	女	9	正常	正常		UNKNOW	胸段：无侧弯；胸腰段：无侧弯；腰段：无侧弯	0	0	0	阴性
谈蕴淇	小学	男	8	正常	正常		无	胸段：无侧弯；胸腰段：无侧弯；腰段：无侧弯	1	1	1	阴性
徐子矜	小学	男	8	正常	正常		UNKNOW	胸段：无侧弯；胸腰段：无侧弯；腰段：无侧弯	1	1	0	阴性
姚诗晨	小学	女	9	正常	正常		UNKNOW	胸段：无侧弯；胸腰段：无侧弯；腰段：无侧弯	0	1	0	阴性
沈梓煊	小学	男	8	正常	正常		UNKNOW	胸段：无侧弯；胸腰段：无侧弯；腰段：无侧弯	1	1	0	阴性
邱筱妍	小学	男	8	正常	正常		UNKNOW	胸段：无侧弯；胸腰段：无侧弯；腰段：无侧弯	1	1	0	阴性
左昉萱	小学	男	8	正常	正常		UNKNOW	胸段：无侧弯；胸腰段：无侧弯；腰段：无侧弯	1	1	0	阴性
傅梓墨	小学	女	8	正常	正常		无	胸段：无侧弯；胸腰段：无侧弯；腰段：无侧弯	0	1	1	阴性
陈琳妍	小学	女	8	正常	正常		脊柱弯曲异常家族史	胸段：无侧弯；胸腰段：无侧弯；腰段：无侧弯	1	1	0	阴性
俞菲儿	小学	男	8	双肩不等高	正常		UNKNOW	胸段：无侧弯；胸腰段：无侧弯；腰段：无侧弯	1	1	0	阴性
周子恒	小学	女	8	正常	正常		UNKNOW	胸段：无侧弯；胸腰段：无侧弯；腰段：无侧弯	0	1	0	阴性
陈墨凡	小学	女	9	正常	正常		UNKNOW	胸段：无侧弯；胸腰段：无侧弯；腰段：无侧弯	1	1	0	阴性
陈熠轩	小学	女	8	正常	正常		无	胸段：无侧弯；胸腰段：无侧弯；腰段：无侧弯	1	1	0	阴性
章博纶	小学	男	8	正常	正常		UNKNOW	胸段：无侧弯；胸腰段：无侧弯；腰段：无侧弯	0	1	0	阴性
吴宇泽	小学	女	8	正常	正常		UNKNOW	胸段：无侧弯；胸腰段：无侧弯；腰段：无侧弯	1	0	1	阴性
王孟辰	小学	男	8	正常	正常		UNKNOW	胸段：无侧弯；胸腰段：无侧弯；腰段：无侧弯	1	1	0	阴性
毛逸凡	小学	男	8	正常	正常		UNKNOW	胸段：无侧弯；胸腰段：无侧弯；腰段：无侧弯	1	1	0	阴性
邵梓屹	小学	女	8	正常	正常		UNKNOW	胸段：无侧弯；胸腰段：无侧弯；腰段：无侧弯	1	1	0	阴性
袁晨毅	小学	男	8	正常	正常		脊柱弯曲异常家族史	胸段：无侧弯；胸腰段：无侧弯；腰段：无侧弯	1	1	0	阴性
张哲睿	小学	男	8	正常	正常		UNKNOW	胸段：无侧弯；胸腰段：无侧弯；腰段：无侧弯	1	1	0	阴性
张宇超	小学	女	8	正常	正常		UNKNOW	胸段：无侧弯；胸腰段：无侧弯；腰段：无侧弯	1	1	0	阴性
伍让	小学	男	8	正常	正常		UNKNOW	胸段：无侧弯；胸腰段：无侧弯；腰段：无侧弯	1	1	1	阴性
倪科逸	小学	女	8	正常	正常		UNKNOW	胸段：无侧弯；胸腰段：无侧弯；腰段：无侧弯	0	1	0	阴性
高凯凯	小学	男	9	正常	正常		UNKNOW	胸段：无侧弯；胸腰段：无侧弯；腰段：无侧弯	1	1	0	阴性
施晗聪	小学	女	8	正常	正常		无	胸段：无侧弯；胸腰段：无侧弯；腰段：无侧弯	0	1	0	阴性
王逸兴	小学	男	9	正常	正常		UNKNOW	胸段：无侧弯；胸腰段：无侧弯；腰段：无侧弯	1	1	0	阴性
罗彦	小学	女	8	正常	正常		UNKNOW	胸段：无侧弯；胸腰段：无侧弯；腰段：无侧弯	1	1	0	阴性
李雨恩	小学	男	8	正常	正常		无	胸段：无侧弯；胸腰段：无侧弯；腰段：无侧弯	1	0	0	阴性
郑凡铄	小学	男	8	正常	正常		无	胸段：无侧弯；胸腰段：无侧弯；腰段：无侧弯	0	1	0	阴性
陶音羽	小学	女	8	正常	正常		UNKNOW	胸段：无侧弯；胸腰段：无侧弯；腰段：无侧弯	1	1	0	阴性
彭博逸舟	小学	女	8	正常	正常		无	胸段：无侧弯；胸腰段：无侧弯；腰段：无侧弯	1	1	1	阴性
华恩朵	小学	女	9	正常	正常		UNKNOW	胸段：无侧弯；胸腰段：无侧弯；腰段：无侧弯	1	1	0	阴性
冯玙兮	小学	女	9	正常	正常		无	胸段：无侧弯；胸腰段：无侧弯；腰段：无侧弯	1	1	0	阴性
金可心	小学	男	8	正常	正常		无	胸段：无侧弯；胸腰段：无侧弯；腰段：无侧弯	1	1	0	阴性
贾杨可	小学	男	8	正常	正常		无	胸段：无侧弯；胸腰段：无侧弯；腰段：无侧弯	0	0	0	阴性
宋梓宁	小学	女	8	正常	正常		无	胸段：无侧弯；胸腰段：无侧弯；腰段：无侧弯	1	1	0	阴性
俞惠欣	小学	男	8	正常	后凸体征	后凸体征	UNKNOW	胸段：无侧弯；胸腰段：无侧弯；腰段：无侧弯	0	1	0	阴性
乐雨熙	小学	男	8	正常	正常		UNKNOW	胸段：无侧弯；胸腰段：无侧弯；腰段：无侧弯	1	1	0	阴性
卢洛嘉	小学	女	8	正常	前凸体征	前凸体征	无	胸段：无侧弯；胸腰段：无侧弯；腰段：无侧弯	1	0	0	阴性
高烨	小学	女	8	正常	正常		无	胸段：无侧弯；胸腰段：无侧弯；腰段：无侧弯	0	1	0	阴性
吕紫杭	小学	女	9	正常	正常		无	胸段：无侧弯；胸腰段：无侧弯；腰段：无侧弯	1	1	1	阴性
冯思玥	小学	男	8	正常	正常		无	胸段：无侧弯；胸腰段：无侧弯；腰段：无侧弯	1	1	0	阴性
周梓欣	小学	男	8	双肩不等高	正常		无	胸段：无侧弯；胸腰段：无侧弯；腰段：无侧弯	0	1	0	阴性
周诗琦	小学	男	9	正常	正常		UNKNOW	胸段：无侧弯；胸腰段：无侧弯；腰段：无侧弯	1	1	0	阴性
潘吕一	小学	女	8	正常	正常		UNKNOW	胸段：无侧弯；胸腰段：无侧弯；腰段：无侧弯	1	1	0	阴性
楼筱萌	小学	女	8	双肩不等高	正常		UNKNOW	胸段：无侧弯；胸腰段：无侧弯；腰段：无侧弯	1	1	0	阴性
廖书文	小学	女	8	正常	正常		UNKNOW	胸段：无侧弯；胸腰段：无侧弯；腰段：无侧弯	1	1	1	阴性
潘尘朵	小学	男	8	正常	正常		无	胸段：无侧弯；胸腰段：无侧弯；腰段：无侧弯	1	1	0	阴性
薛丞喆	小学	女	9	正常	正常		无	胸段：无侧弯；胸腰段：无侧弯；腰段：无侧弯	1	1	0	阴性
沈煜彬	小学	男	8	正常	正常		无	胸段：无侧弯；胸腰段：无侧弯；腰段：无侧弯	1	1	0	阴性
李周翊	小学	男	8	正常	正常		无	胸段：无侧弯；胸腰段：无侧弯；腰段：无侧弯	1	1	0	阴性
杨聿堃	小学	女	8	双肩不等高	正常		UNKNOW	胸段：无侧弯；胸腰段：无侧弯；腰段：无侧弯	1	1	0	阴性
李嘉毅	小学	女	9	正常	正常		UNKNOW	胸段：无侧弯；胸腰段：无侧弯；腰段：无侧弯	1	1	0	阴性
程钰皓	小学	男	8	正常	正常		无	胸段：无侧弯；胸腰段：无侧弯；腰段：无侧弯	1	1	0	阴性
宣奕泽	小学	男	8	正常	正常		无	胸段：无侧弯；胸腰段：无侧弯；腰段：无侧弯	0	1	0	阴性
刘淇瑞	小学	男	8	正常	正常		UNKNOW	胸段：无侧弯；胸腰段：无侧弯；腰段：无侧弯	1	1	0	阴性
程钰博	小学	男	8	正常	正常		UNKNOW	胸段：无侧弯；胸腰段：无侧弯；腰段：无侧弯	0	0	0	阴性
杨宇辰	小学	女	8	正常	正常		无	胸段：无侧弯；胸腰段：无侧弯；腰段：无侧弯	1	1	1	阴性
泮岩	小学	女	8	正常	正常		无	胸段：无侧弯；胸腰段：无侧弯；腰段：无侧弯	1	1	0	阴性
孙钦凡	小学	女	8	正常	正常		UNKNOW	胸段：无侧弯；胸腰段：无侧弯；腰段：无侧弯	1	0	0	阴性
孙潇远	小学	女	9	正常	正常		UNKNOW	胸段：无侧弯；胸腰段：无侧弯；腰段：无侧弯	0	1	0	阴性
高易阳	小学	女	8	正常	前凸体征	前凸体征	无	胸段：无侧弯；胸腰段：无侧弯；腰段：无侧弯	1	1	0	阴性
陈逸坤	小学	女	8	正常	正常		UNKNOW	胸段：无侧弯；胸腰段：无侧弯；腰段：无侧弯	1	1	0	阴性
黄馨玥	小学	男	9	正常	正常		UNKNOW	胸段：无侧弯；胸腰段：无侧弯；腰段：无侧弯	1	1	0	阴性
王子霖	小学	女	8	正常	正常		无	胸段：无侧弯；胸腰段：无侧弯；腰段：无侧弯	1	1	0	阴性
甘乾睿	小学	男	8	正常	正常		无	胸段：无侧弯；胸腰段：无侧弯；腰段：无侧弯	1	1	0	阴性
陈泽新	小学	女	8	正常	正常		无	胸段：无侧弯；胸腰段：无侧弯；腰段：无侧弯	0	1	1	阴性
夏天	小学	女	8	正常	正常		无	胸段：无侧弯；胸腰段：无侧弯；腰段：无侧弯	1	1	0	阴性
韩宇灏	小学	女	9	正常	正常		UNKNOW	胸段：无侧弯；胸腰段：无侧弯；腰段：无侧弯	0	0	0	阴性
王琪涵	小学	男	8	正常	正常		UNKNOW	胸段：无侧弯；胸腰段：无侧弯；腰段：无侧弯	1	1	0	阴性
葛律言	小学	男	8	正常	正常		无	胸段：无侧弯；胸腰段：无侧弯；腰段：无侧弯	1	1	0	阴性
任思琦	小学	女	9	正常	正常		UNKNOW	胸段：无侧弯；胸腰段：无侧弯；腰段：无侧弯	0	1	0	阴性
施泽以	小学	女	9	双肩不等高	正常		UNKNOW	胸段：无侧弯；胸腰段：无侧弯；腰段：无侧弯	1	1	0	阴性
倪艾马	小学	女	8	双肩不等高	正常		UNKNOW	胸段：无侧弯；胸腰段：无侧弯；腰段：无侧弯	1	1	0	阴性
王伊阳	小学	男	8	正常	正常		UNKNOW	胸段：无侧弯；胸腰段：无侧弯；腰段：无侧弯	0	1	1	阴性
杨雨柔	小学	男	9	正常	正常		UNKNOW	胸段：无侧弯；胸腰段：无侧弯；腰段：无侧弯	1	1	0	阴性
张婧	小学	男	8	正常	正常		UNKNOW	胸段：无侧弯；胸腰段：无侧弯；腰段：无侧弯	0	1	0	阴性
陈杨奕	小学	女	8	正常	正常		无	胸段：无侧弯；胸腰段：无侧弯；腰段：无侧弯	1	1	0	阴性
蒋语霏	小学	女	9	正常	正常		UNKNOW	胸段：无侧弯；胸腰段：无侧弯；腰段：无侧弯	1	1	0	阴性
周语烯	小学	女	8	正常	正常		UNKNOW	胸段：无侧弯；胸腰段：无侧弯；腰段：无侧弯	0	1	0	阴性
李玥妍	小学	男	8	正常	正常		无	胸段：无侧弯；胸腰段：无侧弯；腰段：无侧弯	1	1	0	阴性
孙垚	小学	男	8	正常	正常		UNKNOW	胸段：无侧弯；胸腰段：无侧弯；腰段：无侧弯	1	1	0	阴性
刘萱仪	小学	女	9	正常	正常		UNKNOW	胸段：无侧弯；胸腰段：无侧弯；腰段：无侧弯	0	1	0	阴性
俞依瑶	小学	男	8	正常	正常		UNKNOW	胸段：无侧弯；胸腰段：无侧弯；腰段：无侧弯	1	1	0	阴性
杨钇灵	小学	男	9	正常	正常		无	胸段：无侧弯；胸腰段：无侧弯；腰段：无侧弯	1	1	0	阴性
贺梓汐	小学	女	8	正常	正常		无	胸段：无侧弯；胸腰段：无侧弯；腰段：无侧弯	1	1	0	阴性
郭瑾轩	小学	男	8	正常	正常		无	胸段：无侧弯；胸腰段：无侧弯；腰段：无侧弯	1	1	1	阴性
熊雨泽	小学	女	9	正常	正常		无	胸段：无侧弯；胸腰段：无侧弯；腰段：无侧弯	1	1	0	阴性
章闵昊	小学	男	8	正常	正常		UNKNOW	胸段：无侧弯；胸腰段：无侧弯；腰段：无侧弯	1	1	0	阴性
陈敏鹤	小学	女	8	正常	正常		UNKNOW	胸段：无侧弯；胸腰段：无侧弯；腰段：无侧弯	1	1	0	阴性
祝亦凡	小学	男	8	正常	正常		UNKNOW	胸段：无侧弯；胸腰段：无侧弯；腰段：无侧弯	1	1	0	阴性
刘涵宇	小学	女	8	正常	正常		UNKNOW	胸段：无侧弯；胸腰段：无侧弯；腰段：无侧弯	0	1	0	阴性
顾源李理	小学	男	8	正常	正常		无	胸段：无侧弯；胸腰段：无侧弯；腰段：无侧弯	1	1	1	阴性
崔芊墨	小学	男	8	正常	正常		UNKNOW	胸段：无侧弯；胸腰段：无侧弯；腰段：无侧弯	0	1	0	阴性
周子熙	小学	女	8	正常	正常		无	胸段：无侧弯；胸腰段：无侧弯；腰段：无侧弯	1	1	0	阴性
邓泽潼	小学	女	8	正常	正常		UNKNOW	胸段：无侧弯；胸腰段：无侧弯；腰段：无侧弯	1	1	0	阴性
高嘉昊	小学	女	8	正常	正常		UNKNOW	胸段：无侧弯；胸腰段：无侧弯；腰段：无侧弯	1	1	0	阴性
吕语辰	小学	男	8	正常	正常		UNKNOW	胸段：无侧弯；胸腰段：无侧弯；腰段：无侧弯	0	1	0	阴性
姚琦乐	小学	女	8	正常	正常		无	胸段：无侧弯；胸腰段：无侧弯；腰段：无侧弯	1	1	0	阴性
吴浠文	小学	女	8	正常	正常		无	胸段：无侧弯；胸腰段：无侧弯；腰段：无侧弯	1	1	1	阴性
王宸珺	小学	男	8	正常	正常		无	胸段：无侧弯；胸腰段：无侧弯；腰段：无侧弯	1	0	0	阴性
刘思辰	小学	女	8	正常	正常		UNKNOW	胸段：无侧弯；胸腰段：无侧弯；腰段：无侧弯	1	1	0	阴性
范风彦	小学	男	8	正常	正常		UNKNOW	胸段：无侧弯；胸腰段：无侧弯；腰段：无侧弯	1	1	0	阴性
张琳茜	小学	女	8	正常	正常		无	胸段：无侧弯；胸腰段：无侧弯；腰段：无侧弯	0	1	0	阴性
徐元雅	小学	男	8	正常	正常		无	胸段：无侧弯；胸腰段：无侧弯；腰段：无侧弯	1	1	0	阴性
王亦朵	小学	女	8	正常	正常		UNKNOW	胸段：无侧弯；胸腰段：无侧弯；腰段：无侧弯	0	1	1	阴性
殷锦宸	小学	女	8	正常	正常		无	胸段：无侧弯；胸腰段：无侧弯；腰段：无侧弯	1	1	0	阴性
徐诺妍	小学	女	9	正常	正常		UNKNOW	胸段：无侧弯；胸腰段：无侧弯；腰段：无侧弯	1	1	0	阴性
肖睿嘉	小学	女	8	正常	正常		无	胸段：无侧弯；胸腰段：无侧弯；腰段：无侧弯	0	1	0	阴性
张可忆	小学	女	8	正常	正常		无	胸段：无侧弯；胸腰段：无侧弯；腰段：无侧弯	1	1	0	阴性
潘语涵	小学	女	9	正常	正常		UNKNOW	胸段：无侧弯；胸腰段：无侧弯；腰段：无侧弯	1	1	0	阴性
周以梦	小学	男	8	正常	正常		无	胸段：无侧弯；胸腰段：无侧弯；腰段：无侧弯	0	0	0	阴性
程润也	小学	男	9	双肩不等高	正常		无	胸段：无侧弯；胸腰段：无侧弯；腰段：无侧弯	1	1	1	阴性
李依然	小学	女	8	正常	正常		无	胸段：无侧弯；胸腰段：无侧弯；腰段：无侧弯	1	1	0	阴性
余烁妍	小学	女	8	正常	正常		无	胸段：无侧弯；胸腰段：无侧弯；腰段：无侧弯	1	1	0	阴性
钟逸涵	小学	男	9	正常	正常		无	胸段：无侧弯；胸腰段：无侧弯；腰段：无侧弯	1	1	0	阴性
高雅潼	小学	男	9	正常	正常		UNKNOW	胸段：无侧弯；胸腰段：无侧弯；腰段：无侧弯	1	1	0	阴性
金棽楠	小学	女	8	正常	正常		UNKNOW	胸段：无侧弯；胸腰段：无侧弯；腰段：无侧弯	1	1	0	阴性
李潇筱	小学	男	9	正常	正常		无	胸段：无侧弯；胸腰段：无侧弯；腰段：无侧弯	1	1	0	阴性
陈杭琳	小学	男	9	正常	正常		无	胸段：无侧弯；胸腰段：无侧弯；腰段：无侧弯	1	1	1	阴性
周歆然	小学	男	8	正常	正常		无	胸段：无侧弯；胸腰段：无侧弯；腰段：无侧弯	1	1	0	阴性
孙然	小学	女	8	正常	正常		无	胸段：无侧弯；胸腰段：无侧弯；腰段：无侧弯	1	1	0	阴性
苏晨曦	小学	男	8	正常	正常		无	胸段：无侧弯；胸腰段：无侧弯；腰段：无侧弯	1	0	0	阴性
王奕茹	小学	男	9	双肩不等高	正常		无	胸段：ATR<5；胸腰段：ATR<5；腰段：无侧弯	0	1	0	阴性
刘思颖	小学	女	9	正常	正常		UNKNOW	胸段：无侧弯；胸腰段：无侧弯；腰段：无侧弯	1	1	0	阴性
孔洛凡	小学	男	8	正常	正常		无	胸段：无侧弯；胸腰段：无侧弯；腰段：无侧弯	0	1	0	阴性
赵羽恬	小学	女	8	双肩不等高	正常		无	胸段：无侧弯；胸腰段：无侧弯；腰段：无侧弯	1	1	0	阴性
徐皓	小学	男	8	正常	正常		UNKNOW	胸段：无侧弯；胸腰段：无侧弯；腰段：无侧弯	1	1	0	阴性
倪俊浩	小学	男	8	正常	正常		无	胸段：无侧弯；胸腰段：无侧弯；腰段：无侧弯	1	1	1	阴性
卢斯凡	小学	男	8	正常	正常		UNKNOW	胸段：无侧弯；胸腰段：无侧弯；腰段：无侧弯	0	0	0	阴性
孟知遥	小学	女	9	正常	正常		无	胸段：无侧弯；胸腰段：无侧弯；腰段：无侧弯	1	1	0	阴性
杨泽旭	小学	女	9	正常	正常		无	胸段：无侧弯；胸腰段：无侧弯；腰段：无侧弯	1	1	0	阴性
施泽杭	小学	女	8	正常	正常		无	胸段：无侧弯；胸腰段：无侧弯；腰段：无侧弯	1	1	0	阴性
王誉博	小学	女	8	正常	正常		无	胸段：无侧弯；胸腰段：无侧弯；腰段：无侧弯	1	1	0	阴性
吴佑泽	小学	女	9	正常	正常		UNKNOW	胸段：无侧弯；胸腰段：无侧弯；腰段：无侧弯	1	1	0	阴性
陈师岳	小学	女	8	正常	正常		无	胸段：无侧弯；胸腰段：无侧弯；腰段：无侧弯	0	1	0	阴性
姚沐杭	小学	男	8	正常	正常		UNKNOW	胸段：无侧弯；胸腰段：无侧弯；腰段：无侧弯	1	1	0	阴性
李启辰	小学	女	8	正常	正常		无	胸段：无侧弯；胸腰段：无侧弯；腰段：无侧弯	0	1	0	阴性
蒋正希	小学	女	8	正常	正常		无	胸段：无侧弯；胸腰段：无侧弯；腰段：无侧弯	1	1	1	阴性
蒋雨宸	小学	女	8	双肩不等高	正常		无	胸段：无侧弯；胸腰段：无侧弯；腰段：无侧弯	1	0	0	阴性
李天铭	小学	女	8	正常	正常		无	胸段：无侧弯；胸腰段：无侧弯；腰段：无侧弯	0	1	0	阴性
王梓袁	小学	女	8	正常	正常		UNKNOW	胸段：无侧弯；胸腰段：无侧弯；腰段：无侧弯	1	1	0	阴性
陈渔	小学	男	8	正常	正常		无	胸段：无侧弯；胸腰段：无侧弯；腰段：无侧弯	1	0	0	阴性
方乐宸	小学	女	8	正常	正常		UNKNOW	胸段：无侧弯；胸腰段：无侧弯；腰段：无侧弯	0	1	0	阴性
童嘉怡	小学	男	8	正常	正常		无	胸段：无侧弯；胸腰段：无侧弯；腰段：无侧弯	1	1	0	阴性
王梓妍	小学	男	8	正常	正常		UNKNOW	胸段：无侧弯；胸腰段：无侧弯；腰段：无侧弯	1	1	1	阴性
高诗羽	小学	女	9	正常	正常		无	胸段：无侧弯；胸腰段：无侧弯；腰段：无侧弯	1	1	0	阴性
顾程韬	小学	女	8	双肩不等高	正常		无	胸段：无侧弯；胸腰段：无侧弯；腰段：无侧弯	1	1	1	阴性
陈泽仁	小学	男	8	正常	正常		无	胸段：无侧弯；胸腰段：无侧弯；腰段：无侧弯	1	1	0	阴性
施沁蕾	小学	男	8	正常	正常		无	胸段：无侧弯；胸腰段：无侧弯；腰段：无侧弯	1	1	0	阴性
方馨月	小学	男	9	正常	正常		无	胸段：无侧弯；胸腰段：无侧弯；腰段：无侧弯	0	1	0	阴性
王怡茜	小学	男	8	正常	正常		无	胸段：无侧弯；胸腰段：无侧弯；腰段：无侧弯	1	1	0	阴性
林麦淇	小学	男	8	正常	正常		无	胸段：无侧弯；胸腰段：无侧弯；腰段：无侧弯	0	0	0	阴性
刘慕琰	小学	女	8	正常	正常		UNKNOW	胸段：无侧弯；胸腰段：无侧弯；腰段：无侧弯	1	1	0	阴性
杨孟子雅	小学	女	9	正常	正常		无	胸段：无侧弯；胸腰段：无侧弯；腰段：无侧弯	1	1	0	阴性
葛嫄	小学	男	8	正常	正常		无	胸段：无侧弯；胸腰段：无侧弯；腰段：无侧弯	1	1	0	阴性
赵一涵	小学	女	8	正常	正常		无	胸段：无侧弯；胸腰段：无侧弯；腰段：无侧弯	0	1	0	阴性
俞梓熠	小学	男	8	正常	正常		UNKNOW	胸段：无侧弯；胸腰段：无侧弯；腰段：无侧弯	1	1	0	阴性
李彤	小学	女	8	正常	正常		UNKNOW	胸段：无侧弯；胸腰段：无侧弯；腰段：无侧弯	1	1	1	阴性
林纾伊	小学	女	8	正常	正常		无	胸段：无侧弯；胸腰段：无侧弯；腰段：无侧弯	1	1	0	阴性
吴梓萱	小学	男	8	正常	正常		无	胸段：无侧弯；胸腰段：无侧弯；腰段：无侧弯	1	0	0	阴性
徐心涟	小学	女	8	正常	正常	前后凸体征消失	无	胸段：无侧弯；胸腰段：无侧弯；腰段：无侧弯	1	1	0	阴性
崔凌	小学	男	8	正常	正常	前后凸体征消失	UNKNOW	胸段：无侧弯；胸腰段：无侧弯；腰段：无侧弯	0	1	0	阴性
韩雨馨	小学	女	8	正常	正常	前后凸体征消失	UNKNOW	胸段：无侧弯；胸腰段：无侧弯；腰段：无侧弯	1	1	0	阴性
李子惜	小学	男	8	正常	正常	前后凸体征消失	无	胸段：无侧弯；胸腰段：无侧弯；腰段：无侧弯	0	1	0	阴性
郭瑾瑜	小学	男	8	正常	正常	前后凸体征消失	UNKNOW	胸段：无侧弯；胸腰段：无侧弯；腰段：无侧弯	1	1	0	阴性
倪晗悦	小学	女	8	正常	正常	前后凸体征消失	无	胸段：无侧弯；胸腰段：无侧弯；腰段：无侧弯	1	0	0	阴性
俞雨童	小学	男	8	正常	正常	前后凸体征消失	UNKNOW	胸段：无侧弯；胸腰段：无侧弯；腰段：无侧弯	0	1	1	阴性
傅垲晨	小学	女	8	正常	正常	前后凸体征消失	无	胸段：无侧弯；胸腰段：无侧弯；腰段：无侧弯	1	1	0	阴性
李詹航	小学	女	8	正常	正常	前后凸体征消失	UNKNOW	胸段：无侧弯；胸腰段：无侧弯；腰段：无侧弯	1	1	0	阴性
侯保初	小学	男	8	正常	正常	前后凸体征消失	无	胸段：无侧弯；胸腰段：无侧弯；腰段：无侧弯	0	1	0	阴性
方凯煜	小学	女	8	正常	正常	前后凸体征消失	无	胸段：无侧弯；胸腰段：无侧弯；腰段：无侧弯	1	1	0	阴性
陈佳林	小学	男	8	正常	正常	前后凸体征消失	无	胸段：无侧弯；胸腰段：无侧弯；腰段：无侧弯	1	1	0	阴性
施钧浩	小学	男	10	双肩不等高	正常		UNKNOW	胸段：无侧弯；胸腰段：ATR>=5；腰段：无侧弯	1	1	0	阳性
王子瑜	小学	男	8	正常	正常	前后凸体征消失	无	胸段：无侧弯；胸腰段：无侧弯；腰段：无侧弯	1	1	0	阴性
王泽胤	小学	女	8	正常	正常	前后凸体征消失	无	胸段：无侧弯；胸腰段：无侧弯；腰段：无侧弯	1	1	0	阴性
张轩铭	小学	男	9	正常	正常	前后凸体征消失	UNKNOW	胸段：无侧弯；胸腰段：无侧弯；腰段：无侧弯	1	1	1	阴性
沈滕	小学	男	9	正常	正常	前后凸体征消失	无	胸段：无侧弯；胸腰段：无侧弯；腰段：无侧弯	1	1	0	阴性
晋铭泽	小学	女	9	正常	正常	前后凸体征消失	UNKNOW	胸段：无侧弯；胸腰段：无侧弯；腰段：无侧弯	1	1	0	阴性
杨锦畅	小学	男	9	正常	正常	前后凸体征消失	UNKNOW	胸段：无侧弯；胸腰段：无侧弯；腰段：无侧弯	0	1	0	阴性
骆家梁	小学	男	9	正常	正常	前后凸体征消失	无	胸段：无侧弯；胸腰段：无侧弯；腰段：无侧弯	1	1	0	阴性
袁木易	小学	女	9	正常	正常	前后凸体征消失	无	胸段：无侧弯；胸腰段：无侧弯；腰段：无侧弯	0	1	0	阴性
蔡昊成	小学	女	10	正常	正常	前后凸体征消失	无	胸段：无侧弯；胸腰段：无侧弯；腰段：无侧弯	1	1	0	阴性
陈裔璇	小学	男	8	双肩不等高	前凸体征	前后凸体征消失	UNKNOW	胸段：ATR<5；胸腰段：ATR<5；腰段：无侧弯	1	1	0	阴性
杨柳烟	小学	女	8	正常	正常	前后凸体征消失	UNKNOW	胸段：无侧弯；胸腰段：无侧弯；腰段：无侧弯	1	1	0	阴性
周昊宇	小学	女	8	正常	正常	前后凸体征消失	UNKNOW	胸段：无侧弯；胸腰段：无侧弯；腰段：无侧弯	0	0	0	阴性
潘里攸	小学	男	8	双肩不等高	前凸体征	前凸体征	UNKNOW	胸段：ATR<5；胸腰段：无侧弯；腰段：无侧弯	1	1	0	阴性
辛雨诺	小学	男	8	双肩不等高	正常		UNKNOW	胸段：ATR<5；胸腰段：无侧弯；腰段：无侧弯	1	1	0	阴性
卢泽伊	小学	女	8	双肩不等高	正常		UNKNOW	胸段：无侧弯；胸腰段：无侧弯；腰段：无侧弯	1	1	1	阴性
袁子滢	小学	女	10	正常	正常		UNKNOW	胸段：无侧弯；胸腰段：ATR>=5；腰段：无侧弯	1	1	0	阳性
徐蔚宁	小学	男	8	正常	正常	前后凸体征消失	无	胸段：无侧弯；胸腰段：无侧弯；腰段：无侧弯	1	1	0	阴性
徐萱宁	小学	男	8	正常	正常	前后凸体征消失	无	胸段：无侧弯；胸腰段：无侧弯；腰段：无侧弯	1	1	0	阴性
周佳妮	小学	女	8	正常	正常	前后凸体征消失	无	胸段：无侧弯；胸腰段：无侧弯；腰段：无侧弯	0	0	0	阴性
胡玉婷	小学	女	8	正常	正常	前后凸体征消失	无	胸段：无侧弯；胸腰段：无侧弯；腰段：无侧弯	1	1	0	阴性
朱姿含	小学	男	9	正常	正常	前后凸体征消失	UNKNOW	胸段：无侧弯；胸腰段：无侧弯；腰段：无侧弯	0	0	0	阴性
单薏涵	小学	女	8	正常	正常	前后凸体征消失	UNKNOW	胸段：无侧弯；胸腰段：无侧弯；腰段：无侧弯	1	1	1	阴性
徐温乐	小学	男	9	正常	正常	前后凸体征消失	UNKNOW	胸段：无侧弯；胸腰段：无侧弯；腰段：无侧弯	1	1	0	阴性
吴羽希	小学	女	8	正常	正常	前后凸体征消失	UNKNOW	胸段：无侧弯；胸腰段：无侧弯；腰段：无侧弯	0	1	0	阴性
俞悦	小学	女	8	正常	正常	前后凸体征消失	UNKNOW	胸段：无侧弯；胸腰段：无侧弯；腰段：无侧弯	1	1	0	阴性
童乐萌	小学	女	8	正常	正常	前后凸体征消失	无	胸段：无侧弯；胸腰段：无侧弯；腰段：无侧弯	1	1	0	阴性
舒念	小学	女	8	正常	正常	前后凸体征消失	无	胸段：无侧弯；胸腰段：无侧弯；腰段：无侧弯	0	1	0	阴性
钱米乐	小学	男	8	正常	正常	前后凸体征消失	无	胸段：无侧弯；胸腰段：无侧弯；腰段：无侧弯	1	1	0	阴性
田楚浛	小学	女	8	正常	正常	前后凸体征消失	UNKNOW	胸段：无侧弯；胸腰段：无侧弯；腰段：无侧弯	1	1	1	阴性
韩熙	小学	男	8	正常	正常	前后凸体征消失	无	胸段：无侧弯；胸腰段：无侧弯；腰段：无侧弯	0	1	0	阴性
施语昕	小学	男	8	正常	正常	前后凸体征消失	无	胸段：无侧弯；胸腰段：无侧弯；腰段：无侧弯	1	1	0	阴性
陈芷欣	小学	男	8	正常	正常	前后凸体征消失	UNKNOW	胸段：无侧弯；胸腰段：无侧弯；腰段：无侧弯	0	1	0	阴性
李梓宁	小学	男	8	正常	正常	前后凸体征消失	无	胸段：无侧弯；胸腰段：无侧弯；腰段：无侧弯	1	1	0	阴性
於子淇	小学	女	8	正常	正常	前后凸体征消失	UNKNOW	胸段：无侧弯；胸腰段：无侧弯；腰段：无侧弯	1	1	0	阴性
王辰阳	小学	女	8	正常	正常	前后凸体征消失	UNKNOW	胸段：无侧弯；胸腰段：无侧弯；腰段：无侧弯	1	1	1	阴性
王一依	小学	女	8	正常	正常	前后凸体征消失	UNKNOW	胸段：无侧弯；胸腰段：无侧弯；腰段：无侧弯	0	1	0	阴性
王子凌	小学	男	8	正常	正常	前后凸体征消失	无	胸段：无侧弯；胸腰段：无侧弯；腰段：无侧弯	1	1	0	阴性
魏锦晨	小学	男	8	正常	正常	前后凸体征消失	UNKNOW	胸段：无侧弯；胸腰段：无侧弯；腰段：无侧弯	1	1	0	阴性
吴君瑶	小学	男	8	正常	正常	前后凸体征消失	无	胸段：无侧弯；胸腰段：无侧弯；腰段：无侧弯	1	1	0	阴性
吴林轩	小学	女	9	正常	正常	前后凸体征消失	UNKNOW	胸段：无侧弯；胸腰段：无侧弯；腰段：无侧弯	1	1	0	阴性
徐艺潇	小学	男	8	正常	正常	前后凸体征消失	UNKNOW	胸段：无侧弯；胸腰段：无侧弯；腰段：无侧弯	1	0	0	阴性
叶诗睿	小学	女	8	正常	正常	前后凸体征消失	UNKNOW	胸段：无侧弯；胸腰段：无侧弯；腰段：无侧弯	0	1	1	阴性
于文轩	小学	女	8	正常	正常	前后凸体征消失	无	胸段：无侧弯；胸腰段：无侧弯；腰段：无侧弯	1	1	0	阴性
余明杭	小学	男	8	正常	正常	前后凸体征消失	无	胸段：无侧弯；胸腰段：无侧弯；腰段：无侧弯	0	1	0	阴性
余欣桐	小学	男	8	正常	正常	前后凸体征消失	UNKNOW	胸段：无侧弯；胸腰段：无侧弯；腰段：无侧弯	1	1	0	阴性
陈润钰	小学	男	8	正常	正常	前后凸体征消失	UNKNOW	胸段：无侧弯；胸腰段：无侧弯；腰段：无侧弯	1	1	0	阴性
喻学易	小学	女	8	正常	正常	前后凸体征消失	UNKNOW	胸段：无侧弯；胸腰段：无侧弯；腰段：无侧弯	0	1	0	阴性
喻俨	小学	女	8	正常	正常	前后凸体征消失	无	胸段：无侧弯；胸腰段：无侧弯；腰段：无侧弯	1	1	0	阴性
张新恬	小学	男	8	正常	正常	前后凸体征消失	UNKNOW	胸段：无侧弯；胸腰段：无侧弯；腰段：无侧弯	1	1	1	阴性
张雅恬	小学	男	8	正常	正常	前后凸体征消失	UNKNOW	胸段：无侧弯；胸腰段：无侧弯；腰段：无侧弯	0	1	0	阴性
章晨榆	小学	女	9	正常	正常	前后凸体征消失	UNKNOW	胸段：无侧弯；胸腰段：无侧弯；腰段：无侧弯	1	1	0	阴性
赵翱阳	小学	女	8	正常	正常	前后凸体征消失	UNKNOW	胸段：无侧弯；胸腰段：无侧弯；腰段：无侧弯	1	1	0	阴性
郑屹晗	小学	男	8	正常	正常	前后凸体征消失	UNKNOW	胸段：无侧弯；胸腰段：无侧弯；腰段：无侧弯	1	1	0	阴性
周念圻	小学	女	8	正常	正常	前后凸体征消失	无	胸段：无侧弯；胸腰段：无侧弯；腰段：无侧弯	1	1	0	阴性
朱婉宁	小学	男	8	正常	正常	前后凸体征消失	UNKNOW	胸段：无侧弯；胸腰段：无侧弯；腰段：无侧弯	1	1	0	阴性
刘锦萱	小学	男	9	正常	正常	前后凸体征消失	无	胸段：无侧弯；胸腰段：无侧弯；腰段：无侧弯	1	1	0	阴性
孙泽轩	小学	男	8	正常	正常	前后凸体征消失	UNKNOW	胸段：无侧弯；胸腰段：无侧弯；腰段：无侧弯	1	1	0	阴性
蔡迎豪	小学	女	8	正常	正常	前后凸体征消失	UNKNOW	胸段：无侧弯；胸腰段：无侧弯；腰段：无侧弯	1	1	1	阴性
陈依涵	小学	女	8	正常	正常	前后凸体征消失	无	胸段：无侧弯；胸腰段：无侧弯；腰段：无侧弯	0	1	0	阴性
程钰棋	小学	男	8	正常	正常	前后凸体征消失	UNKNOW	胸段：无侧弯；胸腰段：无侧弯；腰段：无侧弯	1	1	0	阴性
段凯耀	小学	女	8	正常	正常	前后凸体征消失	UNKNOW	胸段：无侧弯；胸腰段：无侧弯；腰段：无侧弯	0	1	0	阴性
何乐垚	小学	女	8	正常	正常	前后凸体征消失	UNKNOW	胸段：无侧弯；胸腰段：无侧弯；腰段：无侧弯	1	1	0	阴性
贺思湉	小学	男	9	正常	正常	前后凸体征消失	UNKNOW	胸段：无侧弯；胸腰段：无侧弯；腰段：无侧弯	1	1	0	阴性
胡佳钰	小学	男	8	正常	正常	前后凸体征消失	无	胸段：无侧弯；胸腰段：无侧弯；腰段：无侧弯	1	1	0	阴性
华悦潼	小学	女	8	正常	正常	前后凸体征消失	UNKNOW	胸段：无侧弯；胸腰段：无侧弯；腰段：无侧弯	0	1	0	阴性
黄宇晟	小学	男	8	正常	正常	前后凸体征消失	无	胸段：无侧弯；胸腰段：无侧弯；腰段：无侧弯	1	1	0	阴性
金楚易	小学	女	9	正常	正常	前后凸体征消失	UNKNOW	胸段：无侧弯；胸腰段：无侧弯；腰段：无侧弯	1	1	0	阴性
李书怡	小学	女	8	正常	正常	前后凸体征消失	UNKNOW	胸段：无侧弯；胸腰段：无侧弯；腰段：无侧弯	1	0	1	阴性
童煜哲	小学	女	8	正常	正常	前后凸体征消失	无	胸段：无侧弯；胸腰段：无侧弯；腰段：无侧弯	1	1	0	阴性
孙思彧	小学	男	8	正常	正常	前后凸体征消失	UNKNOW	胸段：无侧弯；胸腰段：无侧弯；腰段：无侧弯	1	1	0	阴性
钱宇昕	小学	女	8	正常	正常	前后凸体征消失	UNKNOW	胸段：无侧弯；胸腰段：无侧弯；腰段：无侧弯	0	1	0	阴性
裴聪睿	小学	女	8	正常	正常	前后凸体征消失	UNKNOW	胸段：无侧弯；胸腰段：无侧弯；腰段：无侧弯	1	1	0	阴性
楼沐一	小学	男	8	正常	正常	前后凸体征消失	无	胸段：无侧弯；胸腰段：无侧弯；腰段：无侧弯	0	1	0	阴性
林昱丞	小学	女	8	正常	正常	前后凸体征消失	无	胸段：无侧弯；胸腰段：无侧弯；腰段：无侧弯	1	1	1	阴性
金淼	小学	男	8	正常	正常	前后凸体征消失	UNKNOW	胸段：无侧弯；胸腰段：无侧弯；腰段：无侧弯	1	1	0	阴性
李相	小学	男	8	正常	正常	前后凸体征消失	UNKNOW	胸段：无侧弯；胸腰段：无侧弯；腰段：无侧弯	0	1	0	阴性
林凯乐	小学	男	8	正常	正常	前后凸体征消失	无	胸段：无侧弯；胸腰段：无侧弯；腰段：无侧弯	1	1	0	阴性
刘子娴	小学	男	8	正常	正常	前后凸体征消失	UNKNOW	胸段：无侧弯；胸腰段：无侧弯；腰段：无侧弯	1	1	0	阴性
陶浩然	小学	女	8	正常	正常	前后凸体征消失	无	胸段：无侧弯；胸腰段：无侧弯；腰段：无侧弯	0	0	0	阴性
曹裘晟	小学	男	9	正常	正常	前后凸体征消失	无	胸段：无侧弯；胸腰段：无侧弯；腰段：无侧弯	1	1	0	阴性
童鸣岐	小学	女	8	正常	正常	前后凸体征消失	UNKNOW	胸段：无侧弯；胸腰段：无侧弯；腰段：无侧弯	1	1	0	阴性
汪俞诺	小学	女	9	正常	正常	前后凸体征消失	无	胸段：无侧弯；胸腰段：无侧弯；腰段：无侧弯	1	1	0	阴性
王吉星	小学	男	8	正常	正常	前后凸体征消失	无	胸段：无侧弯；胸腰段：无侧弯；腰段：无侧弯	1	1	0	阴性
魏锦添	小学	女	9	正常	正常	前后凸体征消失	无	胸段：无侧弯；胸腰段：无侧弯；腰段：无侧弯	1	1	0	阴性
吴思钰	小学	男	8	正常	正常	前后凸体征消失	UNKNOW	胸段：无侧弯；胸腰段：无侧弯；腰段：无侧弯	1	1	1	阴性
吴雨梵	小学	女	8	正常	正常	前后凸体征消失	UNKNOW	胸段：无侧弯；胸腰段：无侧弯；腰段：无侧弯	1	1	0	阴性
徐灏澄	小学	男	9	正常	正常	前后凸体征消失	无	胸段：无侧弯；胸腰段：无侧弯；腰段：无侧弯	1	1	0	阴性
徐珺晗	小学	女	8	正常	正常	前后凸体征消失	无	胸段：无侧弯；胸腰段：无侧弯；腰段：无侧弯	1	1	0	阴性
姚嘉润	小学	男	9	正常	正常	前后凸体征消失	无	胸段：无侧弯；胸腰段：无侧弯；腰段：无侧弯	1	1	0	阴性
叶梓豪	小学	男	8	正常	正常	前后凸体征消失	无	胸段：无侧弯；胸腰段：无侧弯；腰段：无侧弯	1	1	0	阴性
曾浩然	小学	男	8	正常	正常	前后凸体征消失	无	胸段：无侧弯；胸腰段：无侧弯；腰段：无侧弯	0	0	0	阴性
占林夕	小学	男	8	正常	正常	前后凸体征消失	UNKNOW	胸段：无侧弯；胸腰段：无侧弯；腰段：无侧弯	1	1	0	阴性
张琳怡	小学	男	9	正常	正常	前后凸体征消失	UNKNOW	胸段：无侧弯；胸腰段：无侧弯；腰段：无侧弯	0	1	0	阴性
张璐薇	小学	男	9	正常	正常	前后凸体征消失	UNKNOW	胸段：无侧弯；胸腰段：无侧弯；腰段：无侧弯	1	1	1	阴性
张梓硕	小学	女	8	正常	正常	前后凸体征消失	无	胸段：无侧弯；胸腰段：无侧弯；腰段：无侧弯	1	1	0	阴性
赵欣怡	小学	女	8	正常	正常	前后凸体征消失	无	胸段：无侧弯；胸腰段：无侧弯；腰段：无侧弯	1	0	0	阴性
周晨毅	小学	女	9	正常	正常	前后凸体征消失	无	胸段：无侧弯；胸腰段：无侧弯；腰段：无侧弯	0	1	0	阴性
周奕轩	小学	男	8	正常	正常	前后凸体征消失	无	胸段：无侧弯；胸腰段：无侧弯；腰段：无侧弯	1	1	0	阴性
周宇铉	小学	女	8	正常	正常	前后凸体征消失	无	胸段：无侧弯；胸腰段：无侧弯；腰段：无侧弯	1	1	0	阴性
董欣辰	小学	女	8	正常	正常	前后凸体征消失	无	胸段：无侧弯；胸腰段：无侧弯；腰段：无侧弯	1	1	0	阴性
[truncated: 170,125 more rows]

## Sheet: hospital
姓名	学段	性别	年龄	身高cm	体重kg	一般检查	前后凸	脊柱侧弯家族史	胸段	胸腰段	腰段	cobb角	辅弯角	Risser征	久坐时间	运动时间	舞蹈运动	是否确诊AIS
周紫涵	小学	女	10	163.8	44.5	正常		无	左低右高5°	左低右高10°	左低右高7°	≥20°	25°	0	0	0	0	是
李涵钰	小学	女	12	159.5	40	双肩不等高		无	左低右高5°	无侧弯	右低左高9°	≥10°	23°	2	0	0	0	是
俞晨菲	小学	女	12	151	46	正常			无侧弯	无侧弯	无侧弯	＜10°	/	0	0	0	0	否
杨萧鼎	初中	男	14	171	56.3	正常			无侧弯	右低左高5 °	右低左高9°	＜10°	/	4	1	1	0	否
徐伊君	小学	女	11	154.5	46	正常			无侧弯	无侧弯	右低左高5°	＜10°	/	2	0	0	0	否
方欣妍	初中	女	16	158	43.6	正常		脊柱弯曲异常家族史	左低右高6°	无侧弯	右低左高ATR7°	≥20°	19.8	5	1	0	0	是
王昱霏	小学	女	12	148.5	37.9	正常			无侧弯	无侧弯	无侧弯	/	/	/	0	0	0	否
吴柯攸	小学	女	13	162	53.65	正常			右低左高ATR2°	无侧弯	无侧弯	/	/	/	1	0	0	否
吴仪然	初中	男	14	165.5	58.7	正常		无	右高左低2°	右高左低5°	右高左低6°	＜10°	/	3	0	1	0	是
钟欣悦	小学	女	8	118	19	正常		无	左低右高5°	左低右高3°	无侧弯	≥10°	/	0	0	1	0	是
黄佳妍	初中	女	13	165	47	双肩不等高	后凸体征	脊柱弯曲异常家族史	/	/	/	≥10°	/	4	0	0	0	是
张超颖	小学	女	11	146.5	31.15	正常		无	无侧弯	无侧弯	右低左高ATR6°	≥20°	11	0	1	1	0	是
傅米可	初中	女	16	164.5	58.1	正常			左低右高4°	无侧弯	无侧弯	/	/	/	0	1	0	否
裘宇泽	小学	男	12	170	61.45	双肩不等高		脊柱弯曲异常家族史	右低左高ATR3°	右低左高ATR6°	右低左高ATR4°	≥10°			0	1	0	是
汪嗣涵	小学	女	12	158.5	47.1	正常			无侧弯	无侧弯	右低左高ATR11°	＜10°	/	2	0	1	1	否
徐锐泽	小学	男	9	133	28.8	正常			无侧弯	无侧弯	无侧弯	/	/	/	0	0	0	否
张佳益	初中	女	14	161	51.35	双肩不等高		无	左低右高5°	左低右高7°	左低右高7°	＜10°	/	4级+	0	0	0	是
张依依	小学	女	13	158.5	48.4	双肩不等高	后凸体征	无	无侧弯	右低左高ATR6°	右低左高ATR6°	≥10°	/	2	1	1	1	是
冯馨妍	初中	女	13	163	65	正常		脊柱弯曲异常家族史	左低右高	无侧弯	无侧弯	≥10°	/	4	0	0	0	是
陈涵韵	初中	女	15	167	55.5	正常		无	左低右高4°	左低右高6°	右低左高ATR2°	≥10°	胸右8°	/	0	1	0	是
刘子扬	小学	男	12	150	33.2	正常			右低左高ATR4°	右低左高ATR5°	右低左高ATR8°	＜10°	/	0	0	0	0	否
孙圣怡	初中	女	15	165	66	正常		无	左低右高5°	左低右高8°	左低右高8°	≥20°	胸腰左17°	5	0	0	0	是
童城杰	小学	男	11	144	39	双肩不等高			无侧弯	无侧弯	无侧弯	＜10°	/	/	0	0	0	否
谢倾心	小学	女	12	157.5	43	双肩不等高			右低左高ATR4°	右低左高ATR4°	右低左高ATR2°	＜10°	/	3	0	1	0	否
边可钰	初中	女	14	158cm	45.45	双肩不等高			右低左高6°	无侧弯，ATR角＜5°	右低左高4°	＜10°	无	4+	0	0	1	否
陈雨彤	初中	女	15	162.5cm	52.2	正常		无	左低右高7°	左低右高7°	无侧弯，ATR角＜5°	≥10°	13.25°	5	1	0	0	是
初宛泽	小学	女	12	161cm	46.1	正常			左低右高6°	无侧弯，ATR角＜5°	无侧弯，ATR角＜5°	＜10°	无	3	0	1	0	否
许晟扬	小学	男	10	128.5cm	24.5	正常			右低左高5°	右低左高5°	右低左高5°	＜10°	无	3	0	0	0	否
简梦潞	小学	女	10	144.5cm	32.7	正常			无侧弯，ATR角＜5°	无侧弯，ATR角＜5°	无侧弯，ATR角＜5°	/	无	无	0	0	0	否
李叶睿	初中	男	13	164.5cm	59.9	正常			无侧弯，ATR角＜5°	无侧弯，ATR角＜5°	无侧弯，ATR角＜5°	/	无	无	0	1	0	否
滕雨骐	小学	女	11	150.5cm	34.1	正常		脊柱弯曲异常家族史	无侧弯，ATR角＜5°	无侧弯，ATR角＜5°	无侧弯，ATR角＜5°	≥10°	10.8	0	0	1	0	是
王诗涵	小学	女	12	152.5cm	49.7	正常			右低左高7°	右低左高6°	右低左高7°	＜10°	无	3	1	1	0	否
王馨月	小学	女	8	125cm	23	正常			无侧弯，ATR角＜5°	无侧弯，ATR角＜5°	无侧弯，ATR角＜5°	＜10°	无	0	0	1	0	否
王奕心	初中	女	14	164cm	49.25	正常			左低右高6°	左低右高6°	左低右高7°	＜10°	无	0	1	0	0	否
吴彦成	小学	男	13	165cm	48	正常			无侧弯，ATR角＜5°	无侧弯，ATR角＜5°	无侧弯，ATR角＜5°	/	无	无	0	1	0	否
张雯语	小学	女	7	124.5cm	23.2	正常			无侧弯，ATR角＜5°	无侧弯，ATR角＜5°	无侧弯，ATR角＜5°	/	无	无	1	0	1	否
耿茂林	初中	男	14	170.5	51.65	正常			左低右高ATR1°	左低右高ATR5°	左低右高ATR5°	＜10°	/	5	0	0	0	否
沈彬	初中	男	15	176.5	73.9	正常			右低左高ATR6°	右低左高ATR13°	右低左高ATR13°	＜10°	/	4	1	1	0	否
沈科睿	小学	男	12	161	51.65	双肩不等高			左低右高1度°	左低右高1°	左低右高2°	＜10°	/	/	0	0	1	否
王喆男	初中	男	13	178	54.5	双肩不等高			无侧弯	右低左高ATR2°	右低左高ATR5°	＜10°	/	3	0	1	0	否
朱浩天	初中	男	13	155	40	正常		无	无侧弯	右低左高ATR7.5°	无侧弯	≥10°	/	0	0	1	0	是
洪钰凡	小学	男	12	165	64.5	正常			无侧弯	无侧弯	无侧弯	/	/	/	0	1	0	否
童炯柯	初中	女	13	160.5	65.5	正常		脊柱弯曲异常家族史	左低右高5°	左低右高5°	左低右高5°	≥10°	胸11°	5	1	1	0	是
戴逸蕾	小学	女	12	159	37	正常		无	右低左高ATR2°	右低左高ATR2°	右低左高	≥10°	/	0	0	0	0	是
李姝妍	小学	女	7	135	26	正常			无侧弯	无侧弯	无侧弯	/	/	/	1	1	0	否
吕宇轩	初中	男	16	182.5	75.6	正常		无	无侧弯	无侧弯	右低左高ATR5°	≥10°	腰左11°	5	0	0	0	是
瞿诗涵	初中	女	13	/	/	双肩不等高			左高右低4°	左高右低3°	左高右低3°	＜10°	/	0	0	1	0	否
孙锦添	小学	男	12	164.5	61.9	双肩不等高			左低右高3°	无侧弯	无侧弯	＜10°	/	/	0	0	0	否
汤奕珵	小学	女	7	120	21.2	正常			无侧弯	无侧弯	无侧弯	/	/	/	0	0	0	否
朱逸宁	初中	男	15	177	50.1	正常			无侧弯	无侧弯	左低右高2°	/	/	/	1	0	0	否
韩易辰	初中	男	16	170	50	正常			左低右高	无侧弯	右低左高	＜10°	9.10°腰	5	0	0	0	否
施诺一	小学	男	7	123	22	正常			无侧弯	无侧弯	无侧弯	＜10°	/	0	0	1	1	否
葛文畅	初中	男	14	168	54.6	双肩不等高				无侧弯	左低右高，ATR角4°	＜10°	/	3	0	1	0	否
郭静怡	初中	女	14	169	64.2	双肩不等高		无	颈胸段左高右低4°胸段左低右高6°	左低右高6°	左低右高6°	≥20°	/	5	1	1	0	是
蒋奕轩	小学	男	7	120	26.75	双肩不等高			无侧弯	无侧弯	无侧弯	＜10°	/	/	0	0	0	否
桑楚妍	初中	女	14	161	42.5	双肩不等高		脊柱弯曲异常家族史	左低右高7°	无侧弯	右低左高ATR5°	≥20°	/	4	0	0	0	是
杨朝远	初中	男	15	177	56.5	双肩不等高	后凸体征	无	颈胸段左高右低5° 胸段左低右高7°	左低右高3°	右低左高ATR5°	≥20°	/	3	0	0	0	是
张轩奕	初中	女	15	166.5	45.8	正常		无	无侧弯	左高右低5°	左高右低5°	≥20°	/	4+	1	1	1	是
景振宇	初中	男	15	162	58.8	正常			右低左高ATR3°	右低左高ATR3°	右低左高ATR3°	＜10°	/	2	1	1	0	否
瞿俊杰	初中	男	18	163.5	62.3	双肩不等高			无侧弯	无侧弯	右低左高ATR2°	＜10°	/	/	0	0	1	否
余佩琳	初中	女	16	/	/	正常		无	右高左低5°	无侧弯	无侧弯	≥10°	/	5	0	1	0	是
张梦淇	小学	女	12	142	30	正常		脊柱弯曲异常家族史	右低左高ATR5°	右低左高ATR7°	右低左高ATR8°	≥10°	/	0	1	0	0	是
孔盛灏	小学	男	13	171	40	双肩不等高		无	右低左高	左低右高6	左低右高6	≥10°	/	3	0	1	0	是
邵晨曦	初中	女	13	/	/	正常		脊柱弯曲异常家族史	右低左高ATR5°	无侧弯	左低右高5°	≥10°	/	4	0	1	0	是
潘言	初中	男	13	170.5	68.4	双肩不等高			左低右高5°	左低右高2°	无侧弯	＜10°	/	3级+	0	0	0	否
杨晨杭	小学	女	8	136.5	24	正常		无	左低右高5°	左低右高5°	左低右高5°	≥10°	/	0	1	0	0	是
张靖毅	小学	男	8	/	/	/			/	/	/	＜10°	/	0	1	1	0	否
朱羽夕	初中	女	14	163	45.3	正常		无	左低右高4°	左低右高4°	右低左高ATR4°	≥10°	/	4	0	1	0	是
俞樾	初中	女	17	168	50.4	正常		脊柱弯曲异常家族史	左低右高7°	无侧弯	右低左高ATR3°	≥10°	/	5	0	0	0	是
张雨晨	小学	男	10	144	37.6	双肩不等高			无侧弯	左低右高6°	左低右高6°	＜10°	/	0	0	0	0	否
补钧杰	初中	男	15	174.5cm	47.6	双肩不等高		无	左低右高7°	左低右高6°	右低左高5°	≥20°	15°	无	1	1	1	是
刘一帆	小学	男	11	142	30.5	正常			左低右高2°	左低右高2°	左低右高2°	＜10°	无	0	0	0	0	否
柳婷婷	初中	女	16	155.5	48.7	正常			无侧弯，ATR角＜5°	无侧弯，ATR角＜5°	无侧弯，ATR角＜5°	＜10°	无	4	0	1	0	否
楼丞霖	小学	女	12	166.5	64.5	正常			右低左高躯干旋转角度（ATR）7°	右低左高躯干旋转角度（ATR）7°	右低左高躯干旋转角度（ATR）7°	＜10°	无	4	0	1	0	否
吕依澄	初中	女	16	163	59.5	正常		无	无侧弯，ATR角＜5°	无侧弯，ATR角＜5°	右低左高，ATR角5°	≥20°	无	5	0	0	0	是
郑凤翔	小学	女	12	156.5	63.7	正常		脊柱弯曲异常家族史	左低右高5°	无侧弯	无侧弯	≥10°	7°	3	0	0	0	是
古臻	小学	男	8	135cm	36	正常			无	无	无	＜10°	无	0	0	0	0	否
傅新洋	小学	男	9	135cm	26	正常			右低左高5°	无侧弯，ATR角＜5°	无侧弯，ATR角＜5°	＜10°	无	0	0	1	1	否
郑艺昊	小学	男	12	/	/	双肩不等高			/	/	/	＜10°	/	4	0	0	0	否
刘莹	初中	女	14	160	48.1	正常		无	左低右高15°	无侧弯，ATR角＜5°	无侧弯，ATR角＜5°	≥20°	无	5	0	0	0	是
王逸轩2	初中	男	16	178.5	119	正常		无	左低右高7°	左低右高10°	无侧弯	≥20°	无	5	1	1	0	是
楼梓熙	小学	女	7	/	/	正常			无侧弯，ATR角＜5°	无侧弯，ATR角＜5°	无侧弯，ATR角＜5°	/	无	无	0	0	1	否
王伊	初中	女	16	162	52.25	正常			左低右高3°	左低右高3°	无侧弯，ATR角＜5°	＜10°	无	4	1	0	0	否
徐金轩	小学	男	11	148	34	正常			无侧弯	无侧弯	无侧弯	＜10°	/	0	1	1	0	否
郁思源	初中	女	13	162	46	正常		无	左低右高2°	左低右高3°	左低右高3°	≥10°	/	4+	0	1	0	是
陈诺	初中	女	15	163cm	1900-02-23	正常		脊柱弯曲异常家族史	左低右高3°	无侧弯，ATR角＜5°	右低左高6°	≥10°	无	4+	0	1	0	是
陈一菲	初中	女	14	158cm	37	正常		无	左低右高2°	右低左高6°	右低左高6°	≥10°	13°	4	1	0	0	是
郭昊轩	小学	男	9	131.8cm	28	正常			无侧弯，ATR角＜5°	无侧弯，ATR角＜5°	无侧弯，ATR角＜5°	＜10°	无	0	0	0	0	否
蒋明轩	初中	男	14	171cm	50.7	双肩不等高			无侧弯，ATR角＜5°	无侧弯，ATR角＜5°	无侧弯，ATR角＜5°	＜10°	无	无	1	1	0	否
龚星宇	初中	女	13	158cm	49	正常		脊柱弯曲异常家族史	无侧弯，ATR角＜5°	无侧弯，ATR角＜5°	无侧弯，ATR角＜5°	≥20°	无	4	0	1	0	是
杨竞博	初中	男	16	177	55	正常			无侧弯	右低左高ATR 4°	右低左高ATR4°	＜10°	/	5	0	1	1	否
赵泽宇	小学	男	13	162	43	正常		无	左低右高	无侧弯	无侧弯	≥10°	/	0	1	0	0	是
陈智煊	初中	男	15	180cm	55	正常		无	左低右高5°	无侧弯，ATR角＜5°	无侧弯，ATR角＜5°	≥10°	无	4	0	0	0	是
刘琰培	小学	男	12	/	/	正常			无侧弯，ATR角＜5°	无侧弯，ATR角＜5°	无侧弯，ATR角＜5°	＜10°	无	0	0	0	0	否
徐子淇	小学	女	8	/	/	双肩不等高			/	/	/	＜10°	/	0	1	1	0	否
金逸成	小学	男	9	无	无	正常			无	无	无	＜10°	无	0	0	0	0	否
李一慧	初中	女	13	160.7	50	正常		无	左高右低7°	右低左高2°	右低左高2°	≥10°	无	4	0	1	0	是
陈可欣	小学	女	11	154.8cm	1900-02-14	正常		脊柱弯曲异常家族史	无侧弯，ATR角＜5°	无侧弯，ATR角＜5°	无侧弯，ATR角＜5°	≥10°	8	3	0	1	0	是
陶铭宇	小学	女	10	155	58	正常			无侧弯，ATR角＜5°	无侧弯，ATR角＜5°	无侧弯，ATR角＜5°	＜10°	无	4	0	0	0	否
王家樱	小学	女	11	147	33.5	正常			右低左高10°	右低左高（ATR） 7°	右低左高10°	＜10°	无	3	1	0	0	否
王栩颖	小学	女	8	117	18	正常			左低右高1°	左低右高2°	左低右高2°	/	无	无	0	1	0	否
杜亦楠	初中	女	15	168cm	45	正常			无侧弯，ATR角＜5°	无侧弯，ATR角＜5°	无侧弯，ATR角＜5°	＜10°	无	0	1	1	1	否
顾铭哲	小学	男	9	137cm	45	正常	后凸体征		无侧弯，ATR角＜5°	无侧弯，ATR角＜5°	无侧弯，ATR角＜5°	＜10°	无	0	1	1	0	否
雷晟	小学	男	7	131.5cm	25kg	正常			无侧弯，ATR角＜5°	无侧弯，ATR角＜5°	无侧弯，ATR角＜5°	/	无	无	0	0	0	否
沈昕伊	小学	女	11	145	35	双肩不等高			无侧弯，ATR角＜5°	右低左高（ATR） 5°	右低左高，ATR角5°	＜10°	无	0	0	0	0	否
项宇宸	小学	男	8	127	22.5	正常			无侧弯	无侧弯	无侧弯	＜10°	/	0	0	0	0	否
陈一涛	小学	男	7	135cm	26kg	正常		无	左低右高5°	无侧弯，ATR角＜5°	无侧弯，ATR角＜5°	≥10°	无	0	1	0	0	是
傅诗语	初中	女	15	165cm	46kg	正常		脊柱弯曲异常家族史	无侧弯，ATR角＜5°	无侧弯，ATR角＜5°	右低左高5°	≥10°	无	4	0	0	1	是
戴弘哲	小学	女	10	135cm	25kg	正常			无侧弯，ATR角＜5°	无侧弯，ATR角＜5°	无侧弯，ATR角＜5°	＜10°	无	0	1	1	0	否
郭瑜	初中	男	13	181cm	54kg	双肩不等高	前后凸体征消失	无	无侧弯，ATR角＜5°	左低右高5°	左低右高6°	≥10°	无	4	0	1	0	是
蔡灵晓	初中	女	15	171cm	65kg	正常		无	无侧弯，ATR角＜5°	无侧弯，ATR角＜5	右低左高8°	≥10°	无	4	0	1	1	是
赵丰杭	初中	男	15	175	55	正常		无	胸段左低右高7°	左低右高5°	右低左高(ATR) 2°	≥20°	15.4°	4	1	1	0	是
戴青一	小学	女	14	158cm	41kg	双肩不等高		无	无侧弯，ATR角＜5°	右低左高5°	右低左高10°	≥20°	无	0	0	0	0	是
李晨希	初中	女	14	166cm	60kg	正常		脊柱弯曲异常家族史	无侧弯，ATR角＜5°	左低右高5°	左低右高6°	≥20°	无	4	0	0	1	是
陈博宇	小学	男	11	142cm	35kg	正常			右低左高5°	无侧弯，ATR角＜5°	无侧弯，ATR角＜5°	＜10°	无	0	0	0	0	否
李增艳	初中	女	16	165	40	正常		无	左低右高6	左低右高5°	左低右高14°	≥20°	无	5	1	1	0	是
刘一依	小学	女	7	118	24	正常			无侧弯，ATR角＜5°	无侧弯，ATR角＜5°	无侧弯，ATR角＜5°	/	无	无	0	1	0	否
吕佳优	小学	女	13	161	50	正常		脊柱弯曲异常家族史	右低左高（ATR）5°	左低右高，ATR角5°	无侧弯，ATR角＜5°	≥10°	无	4	0	0	0	是
毛懿煊	小学	女	11	154	38	正常			无侧弯，ATR角＜5°	无侧弯，ATR角＜5°	右低左高，ATR角5°	＜10°	无	0	1	0	0	否
沈泽宇	初中	男	13	160	43	正常			无侧弯，ATR角＜5°	无侧弯，ATR角＜5°	无侧弯，ATR角＜5°	＜10°	无	无	0	0	1	否
孙榆恬	初中	女	16	162	50	正常		无	右低左高5°	无侧弯，ATR角＜5°	腰段左低右高5°	≥10°	无	4	0	0	0	是
汤辰煜	初中	女	13	157.5	41.5	正常		无	左低右高5°	左低右高2°	右低左高，ATR角6°	≥10°	无	4	1	0	0	是
谢莫樱楠	初中	女	16	162	44	正常			左低右高ATR5°	无侧弯	无侧弯	＜10°	/	4	0	1	0	否
杨清喻	初中	女	13	153	40	正常			左低右高5°	左低右高5°	无侧弯	＜10°	/	0	0	0	0	否
俞诗晨	小学	女	13	160	37	正常		无	无侧弯	无侧弯	右低左高(ATR) 6°	≥10°	/	4	0	0	0	是
赵宇琦	初中	男	16	164	60	正常		脊柱弯曲异常家族史	左低右高7°	左低右高7°	无侧弯	≥10°	/	5	1	1	1	是
丁叙宁	初中	女	13	169cm	39kg	正常		无	左低右高6°	无侧弯，ATR角＜5°	右低左高5°	≥10°	无	3	0	0	0	是
衡宇轩	小学	男	10	145cm	37.5kg	正常			无侧弯，ATR角＜5°	无侧弯，ATR角＜5°	无侧弯，ATR角＜5°	/	无	无	0	0	0	否
来哲男	初中	男	16	172cm	55kg	正常		无	左低右高5°	左低右高5°	无侧弯，ATR角＜5°	≥10°	无	4	1	1	0	是
张钧航	初中	男	14	168	42.3	正常		无	左低右高5°	左低右高5°	右低左高（ATR）5°	＜10°	6.1°	2	0	0	0	是
杨琳萱	初中	女	14	167	50	正常		脊柱弯曲异常家族史	左低右高7°	左低右高4°	右低左高ATR2°	≥10°	/	4	1	0	0	是
叶承洋	初中	男	15	169	/	正常		无	右低左高（ATR）3°	右低左高（ATR）2°	左低右高5°	≥20°	/	4	1	0	0	是
张怡含	初中	女	15	177	/	正常		无	左低右高5°	左低右高2°	右低左高（ATR）5°。	≥10°	/	4	1	1	0	是
张梓涵	初中	女	14	164	/	正常			左低右高7°	无侧弯	无侧弯	＜10°	/	4	1	1	1	否
赵昱岑	小学	男	8	/	/	正常			左低右高5°	左低右高5°	左低右高5°	＜10°	/	0	0	0	0	否
丁泽恺	初中	男	13	无	无	正常			无侧弯，ATR角＜5°	无侧弯，ATR角＜5°	无侧弯，ATR角＜5°	＜10°	无	0	0	1	0	否
陈思安	初中	男	16	172cm	52kg	正常		脊柱弯曲异常家族史	无	无	无	≥20°	无	4	0	0	1	是
来依晨	初中	女	17	165cm	55kg	正常		无	左低右高8°	左低右高8°	无侧弯，ATR角＜5°	≥20°	无	无	0	1	0	是
罗慧	小学	女	10	151	53,5	双肩不等高			左低右高，ATR角3°	无侧弯，ATR角＜5°	无侧弯，ATR角＜5°	＜10°	无	0	1	1	0	否
莫佳睿	初中	男	13	169	44	双肩不等高			左低右高5°	无侧弯，ATR角＜5°	右低左高，ATR角6°	＜10°	无	4	0	0	0	否
彭炜雄	初中	男	15	172	50	正常		无	无侧弯，ATR角＜5°	无侧弯，ATR角＜5°	右低左高，ATR角5°	≥10°	无	4	0	0	0	是
沈颖莺	小学	女	13	163	40	双肩不等高			无侧弯，ATR角＜5°	无侧弯，ATR角＜5°	左低右高ATR角5°	＜10°	无	4	0	1	1	否
孙妤	初中	女	15	162	61.5	双肩不等高		脊柱弯曲异常家族史	右低左高，ATR角7°	右低左高躯干旋转角度（ATR）7°	右低左高躯干旋转角度（ATR）5°	≥10°	无	4	1	0	0	是
王晗霄	小学	男	11	151	41	正常		无	无侧弯，ATR角＜5°	无侧弯，ATR角＜5°	无侧弯，ATR角＜5°	≥10°	无	0	0	0	1	是
王歆玗	小学	女	11	153.5	40	正常			无侧弯，ATR角＜5°	左低右高5°	无侧弯，ATR角＜5°	＜10°	无	0	1	0	0	否
吴子骏	小学	男	10	158	33	正常	前后凸体征消失		无侧弯	无侧弯	无侧弯	/	/	/	0	1	0	否
严子墨	小学	女	8	118	20	正常			无侧弯	无侧弯	无侧弯	/	/	/	0	0	0	否
喻柯杰	初中	男	14	180	50	正常			左低右高5°	左低右高8°	左低右高15°	＜10°	/	4	1	0	1	否
张文嘉	初中	女	13	155.8	48	双肩不等高		无	右低左高（ATR）5°	右低左高（ATR）6°	右低左高（ATR）7°	≥10°	/	4	1	1	1	是
陈思远	初中	男	16	175cm	53kg	正常		无	无	无	无	≥10°	无	5	0	0	0	是
高晗婷	初中	女	15	163cm	60kg	正常		脊柱弯曲异常家族史	左低右高5°	无侧弯，ATR角＜5°	无侧弯，ATR角＜5°	≥10°	5°	4	1	0	0	是
韩烁宇	初中	男	16	181cm	70kg	正常		无	右低左高10°	右低左高10°	无侧弯，ATR角＜5°	≥10°	无	4	0	1	0	是
胡佳怡	初中	女	16	165cm	45kg	正常			左低右高5°	无侧弯，ATR角＜5°	无侧弯，ATR角＜5°	＜10°	无	5	0	1	0	否
胡一凡	初中	男	13	171cm	51kg	正常			左低右高5°	无侧弯，ATR角＜5°	无侧弯，ATR角＜5°	＜10°	无	3	0	1	0	否
来炘钥	小学	女	12	170cm	52.5kg	正常	前后凸体征消失		无侧弯，ATR角＜5°	无侧弯，ATR角＜5°	无侧弯，ATR角＜5°	/	无	无	0	0	0	否
李冯欣蓓	小学	女	10	146cm	37kg	正常			无侧弯，ATR角＜5°	无侧弯，ATR角＜5°	无侧弯，ATR角＜5°	/	无	无	0	1	0	否
徐佳妮	初中	女	14	/	/	正常		脊柱弯曲异常家族史	/	/	/	≥10°	胸右3°	4+	1	0	0	是
曹聪樑	初中	男	14	152cm	35kg	正常		无	左低右高5°	右低左高5°	右低左高 6°	≥20°	无	5	0	0	0	是
裘诗怡	初中	女	15	173	46	正常		无	无侧弯，ATR角＜5°	无侧弯，ATR角＜5°	左低右高，ATR角4°	≥10°	13.5	4	1	1	0	是
徐梓毓	小学	女	11	/	/	正常		无	/	/	/	≥20°	/	2	1	0	0	是
陈雅轩	初中	女	14	156cm	45.kg	正常		脊柱弯曲异常家族史	左低右高5°	右低左高5°	右低左高5°	≥10°	无	3	1	1	1	是
施烨桐	小学	女	11	158	45	正常		无	/	/	/	≥10°	无	0	0	0	0	是
张逍容	初中	女	13	157	44	正常		无	左低右高5°	左低右高4°	左低右高2°	≥10°	/	4	1	1	0	是
陈懿萱	小学	女	12	165cm	45kg	正常		无	无侧弯，ATR角＜5°	无侧弯，ATR角＜5°	无侧弯，ATR角＜5°	≥10°	无	2	0	0	0	是
沈诗铭	初中	女	15	163	57	正常		无	左低右高7°	左低右高8°	左低右高5°	≥10°	无	4	1	1	0	是
吴恩雨	初中	女	14	160	50	正常		脊柱弯曲异常家族史	无侧弯	无侧弯	无侧弯	≥10°	/	4	0	0	0	是
符梓言	小学	女	11	165cm	45kg	双肩不等高		无	左低右高6°	左低右高6°	无侧弯，ATR角＜5°	≥10°	无	3	0	1	0	是
邵梓涵	小学	女	9	/	/	正常		脊柱弯曲异常家族史	/	/	/	≥10°	无	0	0	1	0	是
徐云飞	初中	男	15	167	46.4	正常		无	右低左高，ATR角7°	右低左高，ATR角7°	左低右高，ATR角5°	≥10°	10°	4	0	0	0	是
于锦城	小学	男	9	135	33	正常		无	右低左高，ATR角8°	右低左高，ATR角10°	右低左高，ATR角7°	≥10°	/	0	1	1	0	是
俞欣恬	小学	女	13	161	45	正常		无	无侧弯	左低右高，ATR角6°	左低右高，ATR角7°	≥10°	/	4	0	1	0	是
黄圣超	初中	男	16	167.5cm	56kg	正常			无侧弯，ATR角＜5°	无侧弯，ATR角＜5°	无侧弯，ATR角＜5°	/	无	无	1	0	0	否
顾娪涵	初中	女	13	161.5cm	47kg	正常		无	左低右高5°	左低右高10°	无侧弯，ATR角＜5°	≥20°	30°	4	1	0	0	是
茅钰瑄	小学	女	11	142	28	正常		无	无侧弯，ATR角＜5°	无侧弯，ATR角＜5°	无侧弯，ATR角＜5°	≥10°	无	0	0	1	1	是
钱晨睿	小学	男	11	144.5	35.75	正常		脊柱弯曲异常家族史	左低右高6°	左低右高6°	左低右高，ATR角7°	≥10°	无	0	0	1	0	是
陶若曦	小学	女	11	144.5	38.45	正常		无	无侧弯，ATR角＜5°	右低左高，ATR角5°	右低左高ATR4°	≥10°	无	0	1	0	0	是
王逸轩	初中	男	13	165	41.8	双肩不等高		无	无侧弯，ATR角＜5°	右低左高ATR 4°	无侧弯，ATR角＜5°	≥10°	无	0	0	0	1	是
陈语焓	小学	女	9	141	32.45	正常		无	无侧弯	无侧弯	无侧弯	≥10°	/	0	0	1	0	是
周语晗	初中	女	13	166	41	正常		无	左低右高，ATR角8°	左低右高，ATR角5°	无侧弯	≥20°	/	0	0	0	0	是
朱守皓	小学	男	12	155	42	正常		脊柱弯曲异常家族史	无侧弯	无侧弯	无侧弯	≥10°	/	0	1	1	1	是
李露逸	小学	女	7	123	21.2	正常			无侧弯，ATR角＜5°	无侧弯，ATR角＜5°	无侧弯，ATR角＜5°	/	无	无	0	0	0	否
李思萌	初中	女	14	163.5	47.55	正常			无侧弯，ATR角＜5°	右低左高5 °	右低左高5°	/	无	无	0	1	0	否
凌艺晨	小学	女	13	154	40	正常			右高左低5°	右高左低6°	右高左低5°	＜10°	无	0	1	1	0	否
马诗涵	小学	女	12	163	50.95	正常			右低左高（ATR）5°	右低左高（ATR） 5°	右低左高ATR3°	＜10°	无	1	0	1	1	否
邱可涵	小学	女	9	137.5	22.35	正常			右低左高，ATR角7°	右低左高（ATR）6°	右低左高，ATR角5°	＜10°	无	0	0	1	0	否
邵安琪	小学	女	12	157.5	42.3	双肩不等高			右低左高（ATR）3°	左低右高2°	左低右高5°	＜10°	无	0	1	0	0	否
施筠辉	小学	男	7	130.5	25.3	正常		脊柱弯曲异常家族史	右低左高7°	右低左高，ATR角5°	右低左高，ATR角7°	≥10°	无	0	0	0	0	是
陶可馨	初中	女	13	168	74	双肩不等高			无侧弯，ATR角＜5°	无侧弯，ATR角＜5°	无侧弯，ATR角＜5°	＜10°	无	4	0	0	0	否
王乐昕	小学	女	8	117.5	19.3	正常		无	左低右高7	左低右高7°	左低右高，ATR角6°	≥10°	无	无	0	1	0	是
王诗蕊	初中	女	13	167	75	正常			无侧弯，ATR角＜5°	无侧弯，ATR角＜5°	无侧弯，ATR角＜5°	/	无	无	1	1	0	否
谢莹莹	初中	女	13	165.5	53.4	双肩不等高			左低右高ATR6°	左低右高ATR6°	左低右高ATR2°	＜10°	/	1	0	0	0	否
徐涵熠	初中	女	13	151	50	正常			无侧弯	无侧弯	无侧弯	/	/	/	0	1	0	否
徐诗熠	小学	女	11	148.5	41	正常			右低左高ATR3°	右低左高ATR 3°	右低左高ATR3°	/	/	/	1	0	0	否
严悦曦	小学	女	11	144.5	35.7	正常			无侧弯	左低右高3°	左低右高，ATR角3°	/	/	/	0	1	0	否
杨俊杰	小学	男	12	155	51.8	正常			左低右高，ATR角5°	左低右高，ATR角5°	左低右高，ATR角3°	＜10°	/	1	0	0	0	否
姚懿洛	小学	女	12	155.5	50.05	正常		无	左低右高2°	左低右高2°	左低右高，ATR角5°	≥10°	/	2	1	1	0	是
张伊涵	小学	女	7	122	18.7	正常		无	右低左高（ATR）2°	右低左高（ATR） 3°	右低左高，ATR角6°	≥10°	/	0	0	0	0	是
赵瑾瑜	初中	男	13	172	56	正常		脊柱弯曲异常家族史	左低右高，ATR角7°	左低右高，ATR角10°	左低右高，ATR角10°	≥10°	/	4+	0	0	0	是
朱馨岚	小学	女	9	142.5	44.3	正常			无侧弯	无侧弯	无侧弯	/	/	/	0	1	0	否
陈俊豪	小学	男	7	128cm	28.4kg	正常			无侧弯，ATR角＜5°	左低右高5°	左低右高5°	＜10°	无	0	1	0	0	否
陈思睿	小学	女	11	158.5cm	61.4kg	双肩不等高			右低左高7°	右低左高5°	右低左高5°	＜10°	无	1	0	1	0	否
符轩琪	小学	女	9	124.5cm	23.8kg	正常			无侧弯，ATR角＜5°	无侧弯，ATR角＜5°	无侧弯，ATR角＜5°	/	无	无	0	1	0	否
郭慧仪	小学	女	10	145.5cm	28kg	正常			无侧弯，ATR角＜5°	无侧弯，ATR角＜5°	无侧弯，ATR角＜5°	/	无	无	1	0	0	否
郭羿柯	小学	男	7	119cm	21.5kg	正常			无侧弯，ATR角＜5°	无侧弯，ATR角＜5°	无侧弯，ATR角＜5°	/	无	无	0	0	0	否
韩沐妍	小学	女	8	127cm	22kg	正常			无侧弯，ATR角＜5°	无侧弯，ATR角＜5°	无侧弯，ATR角＜5°	/	无	无	0	0	0	否
李舒	小学	女	13	164	49.5	正常		无	无侧弯，ATR角＜5°	右低左高8°	右低左高10°	≥10°	无	4	1	0	0	是
刘双颖	初中	女	13	162	43.5	正常		无	/	右低左高5°	右低左高5°	≥10°	17°	0	1	1	0	是
庞瑞	初中	男	13	166	48.7	正常		无	右低左高，ATR角5°	左低右高8°	左低右高，ATR角7°	≥10°	无	3	0	1	0	是
施彦宸	小学	男	9	143	29.3	双肩不等高	后凸体征	无	无侧弯，ATR角＜5°	无侧弯，ATR角＜5°	无侧弯，ATR角＜5°	≥10°	无	0	0	0	0	是
童琰	小学	女	11	150	42	双肩不等高		脊柱弯曲异常家族史	无侧弯，ATR角＜5°	无侧弯，ATR角＜5°	无侧弯，ATR角＜5°	≥10°	无	0	1	0	0	是
王景初	小学	女	9	136	26.5	双肩不等高		无	左低右高，ATR角7°	左低右高，ATR角6°	无侧弯，ATR角＜5°	≥10°	无	0	0	1	0	是
杨雨菲	初中	女	13	163.5	42.5	正常		脊柱弯曲异常家族史	左低右高，ATR角5°	无侧弯	无侧弯	≥10°	/	4	0	1	0	是
陈汐	小学	女	9	142cm	33.25kg	正常			右低左高5°	右低左高7°	无侧弯，ATR角＜5°	＜10°	无	0	0	0	1	否
冯灵雪	初中	女	13	155.5cm	56.4kg	正常			无侧弯，ATR角＜5°	左低右高5°	无侧弯，ATR角＜5°	＜10°	无	0	0	1	0	否
徐笳豪	小学	男	10	154.5	47	正常			无侧弯	无侧弯	右低左高ATR5°	＜10°	/	0	0	0	0	否
蒲心怡	初中	女	13	144.5	48.1	正常		无	左高右低5°	左高右低10°	左低右高14°	≥10°	7°	2	0	0	0	是
沈湘湘	初中	女	15	158.5	47.5	正常		脊柱弯曲异常家族史	左低右高，ATR角8°	左低右高3°	左低右高，ATR角3°	≥20°	无	4	0	0	0	是
舒诗涵	初中	女	15	164.5	21	正常		无	/	/	/	≥20°	无	5	0	0	0	是
金悦蕾	初中	女	14	166cm	67.3kg	正常		脊柱弯曲异常家族史	无	无	无	≥10°	10°	4	0	1	0	是
毕梓心	小学	女	13	156cm	46.6kg	正常			无侧弯，ATR角＜5°	无侧弯，ATR角＜5	无侧弯，ATR角＜5°	/	无	无	1	1	0	否
李林泽	小学	男	9	146.5	43.4	正常		无	左高右低5°	左高右低5°	左高右低5°	≥10°	无	0	1	1	1	是
梁语桐	小学	女	7	120	19	正常			无侧弯，ATR角＜5°	无侧弯，ATR角＜5°	无侧弯，ATR角＜5°	/	无	无	0	1	0	否
刘梓铖	小学	男	10	152	39.5	正常			无侧弯，ATR角＜5°	无侧弯，ATR角＜5°	无侧弯，ATR角＜5°	＜10°	无	0	0	1	0	否
莫涵彬	初中	男	13	163.5	45k	双肩不等高			右低左高，ATR角8°	右低左高（ATR） 7°	右低左高，ATR角7°	＜10°	无	0	1	0	0	否
宁阳	初中	男	13	174	66	正常			右低左高5°	无侧弯，ATR角＜5°	无侧弯，ATR角＜5°	＜10°	无	无	0	0	1	否
陶静怡	小学	女	11	158	48	正常			右低左高（ATR）4°	右低左高，ATR角5°	右低左高，ATR角6°	＜10°	无	0	0	0	0	否
王皓泽	初中	男	14	167.5	45.65	正常		无	左低右高，ATR角6°	腰胸段左低右高，ATR角8°	腰段左低右高，ATR角7°	≥10°	腰弯7.2°	2+	0	1	0	是
吴鸿涛	初中	男	15	176	54.9	正常			无侧弯	无侧弯	无侧弯	/	/	/	0	1	0	否
吴诗琦	小学	女	8	120	20.6	正常			无侧弯	无侧弯	右低左高ATR3°	/	/	/	1	0	0	否
伍若宁	小学	女	8	118.7	19.2	正常			右低左高ATR4°	右低左高ATR 5°	右低左高ATR5°	＜10°	/	0	0	1	0	否
项宸	小学	女	11	155.5	41.3	正常			右低左高ATR角＜5°	右低左高ATR5°	右低左高ATR6°	＜10°	/	0	0	0	0	否
谢媛	小学	女	12	147.5	36.5	正常		脊柱弯曲异常家族史	左低右高ATR5°	左低右高ATR5°	无侧弯	≥10°	5.7°	0	1	0	0	是
杨桉豪	小学	男	9	120	19	正常			左低右高，ATR角3°	左低右高，ATR角5°	左低右高，ATR角3°	＜10°	/	0	0	1	0	否
张艺珍	小学	女	12	158.5	50.2	正常			无侧弯	无侧弯	无侧弯	/	/	/	1	0	1	否
周耀庭	小学	男	11	134.5	28.5	正常		无	右低左高（ATR）4°	右低左高（ATR） 5°	右低左高（ATR）5°	≥10°	/	0	0	0	0	是
朱佳男	小学	男	9	138	38.3	正常			无侧弯	无侧弯	无侧弯	＜10°	/	0	0	0	0	否
朱王漪钒	小学	女	9	147.5	45	双肩不等高		脊柱弯曲异常家族史	无侧弯	左低右高，ATR角9°	左低右高，ATR角10°	≥10°	/	0	0	0	0	是
陈艺恬	小学	女	11	155.5cm	38.85kg	正常			无侧弯，ATR角＜5°	无侧弯，ATR角＜5°	无侧弯，ATR角＜5°	＜10°	无	0	1	1	0	否
陈意如	小学	女	9	126cm	24.3kg	正常			无侧弯，ATR角＜5°	无侧弯，ATR角＜5°	左高右低5	＜10°	无	0	0	1	0	否
陈梓轩	小学	女	11	144cm	30.9kg	正常			无侧弯，ATR角＜5°	左低右高5°	左低右高6°	＜10°	无	0	0	0	0	否
程瀚洋	小学	男	12	161cm	55kg	正常			无侧弯，ATR角＜5°	无侧弯，ATR角＜5°	右低左高6°	＜10°	无	0	0	1	1	否
付岑怡	小学	女	8	130cm	24.9kg	正常			无侧弯，ATR角＜5°	左低右高5°	左低右高5°	＜10°	无	0	0	0	0	否
韩霏彬	初中	男	15	170cm	55.7kg	正常			右低左高5°	无侧弯，ATR角＜5°	无侧弯，ATR角＜5°	＜10°	无	5	1	0	1	否
胡若熙	小学	女	12	161cm	55kg	正常			无侧弯，ATR角＜5°	无侧弯，ATR角＜5°	右低左高 6°	＜10°	无	0	0	1	0	否
靳家骐	初中	男	13	162.5cm	49.2kg	正常			无侧弯，ATR角＜5°	无侧弯，ATR角＜5°	无侧弯，ATR角＜5°	/	无	无	0	0	0	否
陈翌冉	初中	女	13	154.5cm	48kg	正常			无侧弯，ATR角＜5°	无侧弯，ATR角＜5°	无侧弯，ATR角＜5°	/	/	/	1	0	0	否
姚雯嘉	初中	女	13	156.5	40.4	正常		无	无侧弯	右低左高，ATR角5°	无侧弯	≥10°	/	4	0	1	0	是
张宇辰	初中	男	13	172	55	正常		无	无侧弯	无侧弯	无侧弯	≥10°	/	4	1	1	0	是
戴语涵	小学	女	11	153cm	41kg	正常		无	左低右高9°	左低右高7°	无侧弯，ATR角＜5°	≥10°	无	0	0	0	0	是
金雨熠	小学	男	13	172cm	64kg	正常		脊柱弯曲异常家族史	左高右低6°	无侧弯，ATR角＜5°	无侧弯，ATR角＜5°	≥10°	无	3	0	1	0	是
詹嘉怡	小学	女	13	164	47.5	双肩不等高	前凸体征	无	左低右高，ATR角6°	左低右高，ATR角5°	左低右高，ATR角3°	≥10°	13°	4	1	0	0	是
赵丹妮	小学	女	7	119	16.4	正常		无	右低左高（ATR）8°	右低左高（ATR） 7°	右低左高（ATR）6°	≥20°	10°	0	0	0	1	是
孔韵安	初中	女	13	159.5cm	52kg	正常		无	左低右高7°	左低右高6°	左低右高5°	≥10°	无	5	1	0	0	是
楼灵琪	初中	女	15	154.5	46.2	正常		脊柱弯曲异常家族史	右低左高（ATR）5°	右低左高（ATR） 7°	右低左高8°	≥10°	无	4	0	1	0	是
马胜亚	初中	女	15	162	56.5	双肩不等高		无	左低右高，ATR角4°	左低右高，ATR角5°	左低右高，ATR角5°	≥10°	无	5	0	1	0	是
沈书妤	小学	女	7	117.5	18.1	正常			右低左高（ATR）5°	右低左高ATR 4°	右低左高，ATR角7°	＜10°	无	0	1	0	0	否
沈以恒	小学	男	9	136	33	正常			无侧弯，ATR角＜5°	无侧弯，ATR角＜5°	无侧弯，ATR角＜5°	/	无	无	0	0	0	否
孙怡	小学	女	7	121.7	23.6	正常			无侧弯，ATR角＜5°	无侧弯，ATR角＜5°	无侧弯，ATR角＜5°	/	无	无	0	1	0	否
孙妤1	小学	女	7	120	17	正常			无侧弯，ATR角＜5°	无侧弯，ATR角＜5°	无侧弯，ATR角＜5°	/	无	无	0	0	0	否
唐梓轩	初中	男	13	175	62.2	正常		无	右低左高6°	右低左高6°	右低左高，ATR角5°	≥10°	无	2	1	1	0	是
滕雨骐	小学	女	11	120	19	正常		脊柱弯曲异常家族史	无侧弯，ATR角＜5°	无侧弯，ATR角＜5°	左高右低，ATR角5°	≥10°	胸弯9°	0	0	1	0	是
汪书韬	小学	男	9	132	25.8	正常			无侧弯，ATR角＜5°	无侧弯，ATR角＜5°	无侧弯，ATR角＜5°	/	无	无	0	0	0	否
虞雨涵	初中	男	13	177.5	77.5	正常			右低左高（ATR）5°	右低左高（ATR）5°	无侧弯	＜10°	/	2+	1	1	0	否
张李涵	小学	女	7	133.5	36.1	正常			无侧弯ATR3°	无侧弯3°	无侧弯ATR2°	/	/	/	0	0	0	否
郑杨	小学	男	7	122	23.6	双肩不等高			左低右高ATR<5°	左低右高ATR<5°	无侧弯	＜10°	/	0	0	0	0	否
钟灵	小学	女	7	124	21.7	正常			无侧弯	无侧弯2°	左低右高，ATR角4°	/	/	/	1	0	0	否
朱宸锋	小学	女	7	117	20.4	正常			无侧弯，ATR角2°	无侧弯，ATR角2°	无侧弯，ATR角2°	/	/	/	0	1	0	否
竺彧萱	小学	女	9	141.5	46.6	双肩不等高		无	无侧弯，ATR角2°	无侧弯，ATR角2°	无侧弯，ATR角2°	≥10°	/	0	0	0	0	是
陈苏言	小学	女	8	120cm	19kg	正常			左低右高4°	无侧弯，ATR角＜5°	无侧弯，ATR角＜5°	＜10°	无	0	1	0	0	否
陈逸然	初中	男	13	158cm	38kg	正常			无侧弯，ATR角＜5°	无侧弯，ATR角＜5°	无侧弯，ATR角＜5°	/	无	无	0	1	0	否
董志强	初中	男	15	171.5cm	57.6kg	正常			左低右高6°	左低右高7°	左低右高5°	＜10°	无	0	0	1	0	否
郭宓	小学	女	10	142cm	33.0kg	正常		无	无侧弯，ATR角＜5°	左低右高5°	左低右高6°	≥10°	无	0	0	1	0	是
郭鑫媛	小学	女	9	141.5cm	30kg	正常			无侧弯，ATR角＜5°	无侧弯，ATR角＜5°	无侧弯，ATR角＜5°	/	无	无	0	0	0	否
韩可欣	小学	女	13	156cm	45kg	正常			左低右高5°	左低右高10°	左低右高8°	＜10°	无	5	1	0	0	否
高晨楠	小学	女	11	147cm	37.6kg	正常		脊柱弯曲异常家族史	左低右高7°	左低右高6°	左高右低 7°	≥20°	无	0	1	0	0	是
曹歆彤	小学	女	12	165cm	57kg	正常		脊柱弯曲异常家族史	左低右高6°	左低右高5°	左低右高3°	≥10°	无	3	0	0	0	是
李昱辰	初中	男	15	170	58	正常			左低右高5°	左低右高5°	左低右高5°	＜10°	无	3	0	0	1	否
马艺苒	小学	女	9	143	32.8	正常			无侧弯，ATR角＜5°	无侧弯，ATR角＜5°	无侧弯，ATR角＜5°	/	无	无	0	0	0	否
莫佳莹	小学	女	7	/	/	正常			无侧弯，ATR角＜5°	无侧弯，ATR角＜5°	无侧弯，ATR角＜5°	/	无	无	1	1	0	否
莫伊涵	小学	女	11	145	30	正常			左低右高，ATR角5°	左低右高4°	左低右高，ATR角4°	＜10°	无	无	0	0	1	否
汪籽录	小学	男	12	161	67.5	正常			无侧弯，ATR角＜5°	无侧弯，ATR角＜5°	无侧弯，ATR角＜5°	＜10°	无	0	0	0	0	否
王又晴	小学	女	9	135.2	27.9	正常			左低右高5°	左低右高5°	左低右高6°	＜10°	无	0	1	1	0	否
吴书雅	小学	女	7	115	20	正常			左高右低ATR5°	左高右低ATR4°	左高右低ATR4°	＜10°	/	0	0	0	0	否
吴梓仪	小学	女	11	138.5	34	正常			左低右高ATR5°	左低右高ATR4°	左低右高ATR4°	＜10°	/	0	0	0	0	否
徐沁雅	小学	女	9	136	25	正常			左低右高3°	左低右高3°	左低右高2°	/	/	/	0	0	0	否
俞苏洁	小学	女	11	120	19	正常			右高左低，ATR角5°	无侧弯	无侧弯	＜10°	/	0	0	1	0	否
张诚浩	小学	男	8	121	43	正常			无侧弯	无侧弯	无侧弯	/	/	/	1	1	0	否
赵鑫宇	小学	男	10	147	36	正常			无侧弯	无侧弯	无侧弯	/	/	/	0	1	1	否
葛滢萱	小学	女	11	149cm	41kg	双肩不等高			无侧弯，ATR角＜5°	无侧弯，ATR角＜5°	无侧弯，ATR角＜5°	＜10°	无	无	1	0	0	否
黄涵越	初中	女	13	163.5cm	54kg	正常			左低右高6	无侧弯，ATR角＜5°	无侧弯，ATR角＜5°	＜10°	无	4	0	0	0	否
黄禹泽	小学	男	11	151cm	44.9kg	正常			无侧弯，ATR角＜5°	无侧弯，ATR角＜5°	无侧弯，ATR角＜5°	/	无	无	0	0	0	否
蒋铭扬	小学	男	10	143cm	33kg	正常			无侧弯，ATR角＜5°	无侧弯，ATR角＜5°	无侧弯，ATR角＜5°	＜10°	无	0	1	1	0	否
金桢轩	小学	男	11	149cm	49kg	正常			无侧弯，ATR角＜5°	无侧弯，ATR角＜5°	无侧弯，ATR角＜5°	/	无	无	0	0	1	否
王溢乐	初中	男	14	166	49	双肩不等高			右高左低5°	右高左低7°	右高左低10°	＜10°	无	0	0	0	0	否
卓逸晨	小学	女	10	152	36	正常			左低右高5°	左低右高7°	左低右高，2°	＜10°	7°	0	1	0	0	否
胡誉喆	小学	男	8	123.5cm	20.1kg	正常			左低右高5°	无侧弯，ATR角＜5°	无侧弯，ATR角＜5°	/	无	无	0	0	0	否
周钰萱	小学	女	10	141	40.9	正常		无	右低左高（ATR）5°	右低左高（ATR）5°	右低左高（ATR）5°	≥10°	/	0	0	0	0	是
汪明轩	初中	男	13	178	63	正常			无侧弯，ATR角＜5°	无侧弯，ATR角＜5°	无侧弯，ATR角＜5°	/	无	无	0	1	0	否
陈伶伶	小学	女	10	153cm	1900-02-05 16:48:00	双肩不等高		无	右低左高6°	右低左高 8°	右低左高8°	≥10°	无	0	0	0	0	是
詹灵杰	初中	男	14	172	59.4	双肩不等高			右高左低5°	右高左低5°	右高左低ATR角<5°	＜10°	/	/	1	0	0	否
李颜圻	小学	女	9	135		正常			无侧弯，ATR角＜5°	无侧弯，ATR角＜5°	左高右低，ATR角＜5°	/	无	无	1	1	0	否
汤董玥	小学	女	8	130	35.5	正常			无侧弯，ATR角＜5°	无侧弯，ATR角＜5°	无侧弯，ATR角＜5°	/	无	无	0	1	0	否
余振泽	小学	男	7	125	21	正常			无侧弯	无侧弯	无侧弯	＜10°	/	/	1	0	0	否
俞泽康	小学	男	10	140	26	双肩不等高			左低右高3°	左低右高5°	左低右高，ATR角7°	＜10°	/	0	0	1	0	否
虞果	初中	女	16	167	57	双肩不等高		无	无侧弯	无侧弯	左高右低，ATR角5°	≥10°	/	/	0	0	0	是
高逸涵	小学	男	12	155cm	45kg	正常		无	无侧弯，ATR角＜5°	右低左高5°	无侧弯，ATR角＜5°	≥10°	无	0	0	1	0	是
龚依诺	小学	女	12	160cm	50kg	双肩不等高			无侧弯，ATR角＜5°	无侧弯，ATR角＜5°	无侧弯，ATR角＜5°	＜10°	无	无	0	1	0	否
余思澄	小学	男	8	/	/	正常			无侧弯	无侧弯	无侧弯	/	/	/	0	0	0	否
郁晓	小学	女	12	152	39.5	双肩不等高			右低左高（ATR）<5°	无侧弯	无侧弯	＜10°	/	3	0	0	0	否
朱吕畅	小学	女	10	160	57.5	双肩不等高		无	左高右低ATR＜5°	左高右低ATR＜5°	左高右低ATR角＞5°	≥10°	/	2	0	0	1	是
陈宇轩	小学	女	10	139cm	29kg	双肩不等高		脊柱弯曲异常家族史	无侧弯，ATR角＜5°	无侧弯，ATR角＜5°	左低右高5°	≥10°	无	0	0	0	0	是
李涵钰	小学	女	12	153cm	30kg	正常		无	左低右高10°	左低右高5°	左低右高5°	≥20°	20°	0	0	1	0	是
陈浩轩	小学	男	12	150.5cm	37.2kg	正常			无侧弯，ATR角＜5°	无侧弯，ATR角＜5°	无侧弯，ATR角＜5°	＜10°	无	2	0	0	0	否
王远航	小学	男	7	133	26.2	正常			无侧弯，ATR角＜5°	无侧弯，ATR角＜5°	无侧弯，ATR角＜5°	/	无	无	1	0	1	否
诸诗语	小学	女	8	125.5	23.5	正常			无侧弯	无侧弯	无侧弯	/	/	/	0	0	0	否
蒋冠杰	初中	男	17	173cm	77.5kg	正常		无	无侧弯，ATR角＜5°	无侧弯，ATR角＜5°	左高右低7°	≥10°	无	5	0	1	0	是
徐悦宁	小学	女	12	161	39	正常			/	/	/	＜10°	/	/	0	0	0	否
曹欣妍	小学	女	9	125cm	28kg	正常			无侧弯，ATR角＜5°	无侧弯，ATR角＜5°	无侧弯，ATR角＜5°	/	无	无	0	0	0	否
朱乾嘉	小学	男	9	128	22.3	双肩不等高			无侧弯，ATR角＜5°	无侧弯，ATR角＜5°	右低左高，ATR角5°	＜10°	/	0	0	1	1	否
朱阅昕	小学	女	8	122.5	22.6	正常		脊柱弯曲异常家族史	右高左低，ATR角＜5°	右高左低，ATR角＜5°	右高左低，ATR角＜5°	≥20°	/	0	0	0	0	是
陈则鸣	小学	男	10	127.5cm	28kg	正常			右低左高7°	右低左高5°	右低左高7°	＜10°	无	0	0	1	0	否
傅梓萌	初中	女	13	162cm	45kg	正常		无	左低右高5°	无侧弯，ATR角＜5°	无侧弯，ATR角＜5°	≥10°	15°	0	0	1	0	是
王静萱	小学	女	11	159.5	49.5	双肩不等高		脊柱弯曲异常家族史	胸段左低右高，ATR角11°	左低右高，ATR角5°	右低左高（ATR）5°	≥10°	17.5°	2	1	0	1	是
林清扬	初中	男	14	177	55	正常		无	左低右高5°	无侧弯，ATR角＜5°	无侧弯，ATR角＜5°	≥10°	无	3	0	1	0	是
孙喻皓泽	小学	男	11	137	38.5	正常		脊柱弯曲异常家族史	左低右高，ATR角10°	左低右高，ATR角10°	左低右高，ATR角5°	≥20°	17°	0	0	1	0	是
顾浚柯	小学	男	8	115cm	19kg	正常			右低左高5°	无侧弯，ATR角＜5°	无侧弯，ATR角＜5°	＜10°	无	0	0	0	0	否
陈贝萱	小学	女	8	122cm	27.5kg	正常		无	无侧弯，ATR角＜5°	无侧弯，ATR角＜5°	无侧弯，ATR角＜5°	≥10°	无	0	0	0	1	是
邵雨鑫	小学	女	8	135	33.1	双肩不等高			无侧弯，ATR角＜5°	无侧弯，ATR角＜5°	无侧弯，ATR角＜5°	＜10°	无	0	0	1	0	否
陈方卓	初中	女	14	165cm	52.2 kg	双肩不等高		无	左低右高10°	左低右高8°	左低右高5°	≥20°	16	4+	1	1	0	是
徐书砚	小学	女	12	156	42	双肩不等高	前后凸体征消失	脊柱弯曲异常家族史	右高左低，ATR角13°	右高左低，ATR角10°	右高左低，ATR角5°	≥20°	/	0	0	0	0	是
单悦儿	小学	女	12	152.5cm	32.5kg	双肩不等高		脊柱弯曲异常家族史	无侧弯，ATR角＜5°	无侧弯，ATR角＜5°	右高左低5°	≥10°	无	0	0	1	0	是
沈葉鋆	初中	男	14	182.5	52.7	双肩不等高			左低右高，ATR角5°	左低右高，ATR角5°	左低右高，ATR角5°	＜10°	无	4	0	0	0	否
王泽宇	小学	男	9	144.5	45.1	正常		无	左低右高5°	左低右高7°	左低右高5°	＜10°	无	0	0	1	0	是
姚烨磊	初中	男	15	168.5	59.7	正常			右低左高ATR角2°	右低左高ATR角2°	右低左高ATR角2°	/	/	/	0	1	0	否
赵逸轩	初中	男	17	180	59.1	双肩不等高		无	左高右低，ATR角2°	左高右低，ATR角2°	左高右低，ATR角2°	≥10°	/	5	0	1	0	是
王梦萱	小学	女	11	120	35	正常		无	左低右高5°	左低右高5°	左低右高5°	≥10°	无	0	1	0	0	是
高嘉文	小学	女	7	118.5cm	19.1kg	正常		无	无侧弯，ATR角＜5°	无侧弯，ATR角＜5°	无侧弯，ATR角＜5°	≥10°	无	0	1	1	1	是
金语嫣	小学	女	10	156cm	35.6kg	正常			无侧弯，ATR角＜5°	左低右高5°	无侧弯，ATR角＜5°	＜10°	无	0	0	0	0	否
俞王菲	初中	女	14	163	64.7	双肩不等高		脊柱弯曲异常家族史	左低右高，ATR角7°	左低右高，ATR角10°	右低左高，ATR角2°	≥20°	30°	4+	0	0	0	是
曹卓艺	小学	女	10	142cm	29.2kg	正常		脊柱弯曲异常家族史	无侧弯，ATR角＜5°	无侧弯，ATR角＜5°	无侧弯，ATR角＜5°	≥10°	无	0	0	0	0	是
刘铭悦	小学	女	8	122	21.6	正常			无侧弯，ATR角＜5°	无侧弯，ATR角＜5°	无侧弯，ATR角＜5°	＜10°	无	0	0	1	0	否
汤恩洁	初中	女	15	157	51.4	正常			无侧弯，ATR角＜5°	无侧弯，ATR角＜5°	无侧弯，ATR角＜5°	/	无	无	0	0	0	否
张丹	初中	女	15	149	49	正常		无	右高左低，ATR角5°	右高左低，ATR角2°	无侧弯	≥10°	/	5	0	1	0	是
史张权	小学	男	12	159	36.6	双肩不等高	前后凸体征消失	无	右高左低，ATR角6°	右高左低，ATR角2°	左高右低，ATR角5°	≥10°	11°	0	0	0	0	是
陈雨彤	初中	女	15	163.5cm	51.8kg	正常		脊柱弯曲异常家族史	右高左低10°	右高左低15°	右高左低10°	≥10°	无	5	1	0	0	是
金汉盛	小学	男	11	147cm	37.3kg	正常			左高右低5°	左高右低6°	无侧弯，ATR角＜5°	/	无	无	0	0	0	否
项煜涵	初中	女	13	157.5	63.6	正常			左低右高ATR5°	左低右高ATR10°	左低右高ATR10°	＜10°	/	0	0	0	0	否
朱梓弈	小学	男	11	168	93.9	正常			右高左低，ATR角2°	右高左低，ATR角7°	无侧弯	＜10°	/	4+	1	0	0	否
郑思进	初中	男	14	183	62.5	双肩不等高			左低右高，ATR角4°	无侧弯	无侧弯	＜10°	/	4+	0	1	0	否
刘彦晨	初中	男	14	163	66.5	正常			无侧弯，ATR角＜5°	左低右高7°	左低右高7°	＜10°	无	3	0	0	0	否
吴若兮	小学	女	12	160	40	双肩不等高			无侧弯	左低右高，ATR角5°	左低右高，ATR角7°	＜10°	/	2	0	1	0	否
汤舒茗	初中	女	17	167	50	双肩不等高		无	左低右高，ATR角6°	左低右高，ATR角7°	左低右高，ATR角5°	≥10°	无	5	0	0	0	是
高晨悦	初中	女	13	178cm	55kg	双肩不等高			无侧弯，ATR角＜5°	左低右高8°	左低右高8°	＜10°	无	4	0	0	0	否
韩佳颖	初中	女	13	162cm	46kg	双肩不等高		无	左低右高6	左低右高8°	右低左高9°	≥20°	无	4	0	1	0	是
赵雨虹	小学	女	12	/	/	正常		无	/	/	/	/	/	/	0	0	1	是
戚心乐	初中	女	16	160	45	正常		无	左低右高，ATR角5°	左低右高3°	左高右低7°	≥20°	22°	5	1	1	0	是
沈祺霖	初中	男	16	175	62	正常		脊柱弯曲异常家族史	右低左高，ATR角7°	左高右低5°	左高右低，ATR5°	≥10°	无	无	0	1	0	是
陈李檑	初中	男	17	175cm	57kg	正常		无	左高右低5°	左高右低5°	左高右低7°	≥10°	无	5	1	1	0	是
陈诸逸佳	小学	女	8	133cm	29kg	双肩不等高			无侧弯，ATR角＜5°	右高左低ATR7°	右高左低ATR7°	＜10°	无	0	1	1	0	否
范双寅	小学	女	12	159cm	46kg	正常		脊柱弯曲异常家族史	左低右高5°	左低右高5°	右低左高5°	≥10°	无	4	0	0	0	是
许书可	初中	女	14	162	45	正常		无	左低右高，ATR角6°	左低右高，ATR角7°	左低右高，ATR角2°	≥10°	/	4+	0	0	0	是
宣萱	小学	女	12	161	50	正常			右低左高ATR4°	右低左高ATR 4°	右低左高ATR角＜5°	＜10°	/	3	0	0	1	否
易辰怡	小学	女	13	162	50	双肩不等高		无	左低右高，ATR角5°	右低左高，ATR角7°	右低左高，ATR角16°	≥20°	18°	5	1	0	0	是
陈晗臻	小学	女	12	159cm	42kg	正常			右低左高7°	右低左高7°	右低左高5°	＜10°	无	4	1	0	0	否
刘烨媛	初中	女	14	160	50	正常			右高左低5°	左高右低5°	右低左高，ATR角7°	＜10°	无	4	0	0	0	否
陆杨笑	初中	女	15	156	45	双肩不等高			左低右高，ATR角5°	左低右高4°	无侧弯，ATR角＜5°	＜10°	无	4	0	0	0	否
茅怡	初中	女	16	168	52.5	双肩不等高		无	左低右高10°	左低右高，ATR角5°	左低右高，ATR角5°	≥20°	12°	5	0	0	0	是
倪熠洁	小学	女	12	160	39	正常			左高右低ATR5°	左高右低5°	左高右低7°	＜10°	无	0	0	1	0	否
宋乐文	初中	女	13	155	44	正常		无	右低左高5°	右低左高，ATR角5°	右低左高，ATR角7°	≥10°	无	4	1	1	0	是
汤董欣	初中	女	17	162	44.5	正常			左低右高，ATR角10°	左低右高，ATR角10°	左低右高，ATR角10°	＜10°	无	4	0	0	0	否
王垶航	小学	男	7	132	33	双肩不等高	后凸体征	无	胸段左低右高，ATR角5°	无侧弯，ATR角＜5°	无侧弯，ATR角＜5°	≥10°	无	0	0	0	0	是
来苏辰	小学	男	11	144cm	31kg	正常			无侧弯，ATR角＜5°	无侧弯，ATR角＜5°	无侧弯，ATR角＜5°	＜10°	无	0	1	0	0	否
虞晨烯	初中	女	15	161	53	正常			无侧弯	左低右高，ATR角5°	左低右高，ATR角5°	＜10°	/	4	0	0	0	否
张晨曦	初中	女	16	169.5	45	正常		脊柱弯曲异常家族史	右低左高，ATR角5°	右低左高，ATR角5°	右低左高ATR角7°	≥10°	/	5	0	0	0	是
周思远	初中	男	15	177	55	双肩不等高		无	右低左高ATR角7°	左低右高，ATR角12°	无侧弯，ATR角4°	≥20°	35°	3	0	0	0	是
黄子君	初中	女	14	160cm	42.5kg	正常		无	无侧弯，ATR角＜5°	左低右高10°	左低右高12°	≥20°	无	3	0	1	0	是
曹乐奕	初中	女	15	158cm	50kg	双肩不等高		脊柱弯曲异常家族史	左低右高5°	左低右高8°	左低右高5°	≥10°	无	5	0	1	0	是
陈博涵	初中	男	13	162.2cm	43.7kg	正常		无	右低左高5°	右低左高8°	左低右高2°	≥10°	无	2	0	0	0	是
林靖航	小学	男	11	140	28.5	双肩不等高			无侧弯，ATR角＜5°	无侧弯，ATR角＜5°	无侧弯，ATR角＜5°	＜10°	无	无	0	1	0	否
林可欣	初中	女	13	156	19？	双肩不等高		无	左低右高5°	左低右高6°	右低左高5°	≥10°	无	4	0	1	0	是
刘佳欢	小学	男	9	127	12.5	双肩不等高		脊柱弯曲异常家族史	无侧弯，ATR角＜5°	无侧弯，ATR角＜5°	无侧弯，ATR角＜5°	≥10°	10°	0	0	1	1	是
马肖清源	小学	女	12	158	39	正常			无侧弯，ATR角＜5°	左低右高，ATR角5°	左低右高，ATR角5°	＜10°	无	4+	1	1	0	否
阙晨希	小学	女	12	158	19	双肩不等高			右低左高（ATR）5°	左高右低，ATR角5°	右低左高（ATR）5°	＜10°	无	3	0	0	0	否
许灵芸	小学	女	12	160	46	正常			右高左低，ATR角5°	右高左低，ATR角5°	右高左低，ATR角5°	＜10°	/	0	0	0	0	否
张一凡	初中	男	13	170	46.5	双肩不等高			右低左高（ATR）4°	无侧弯	左低右高，ATR角5°	＜10°	/	0	1	1	0	否
陈诗嘉	初中	女	13	159cm	47kg	正常		无	右低左高5°	右低左高7°	右低左高9°	≥10°	无	1	0	0	0	是
戴圣达	初中	男	16	175cm	50kg	正常		无	左低右高8°	左低右高10°	左低右高5°	≥10°	无	5	0	0	0	是
高梓书	小学	女	12	163cm	42kg	正常		脊柱弯曲异常家族史	左高右低5°	左高右低5°	左高右低5°	≥10°	无	3	0	1	0	是
韩文浩	初中	男	13	168cm	56kg	双肩不等高		无	左低右高7°	左低右高6°	无侧弯，ATR角＜5°	≥10°	13°	4	0	0	0	是
朱梓萌	初中	女	14	/	/	正常		无	/	/	/	≥20°	/	4	1	0	0	是
陈力辉	小学	男	11	147cm	43.2kg	正常		无	右高左低5°	无侧弯，ATR角＜5°	无侧弯，ATR角＜5°	≥10°	无	0	0	0	0	是
余梓妍	小学	女	9	135	29	双肩不等高		无	左低右高，ATR角5°	左低右高，ATR角5°	右低左高，ATR角7°	≥20°	16°	0	0	1	0	是
项欣伊	小学	女	12	165	42	正常		脊柱弯曲异常家族史	无侧弯	右低左高	右低左高ATR5°	≥10°	/	0	1	0	1	是
高涔睿	小学	女	13	160cm	41kg	双肩不等高		无	左低右高5°	左低右高5°	无侧弯，ATR角＜5°	≥20°	17°	4	0	0	0	是
张佳妮	初中	女	13	/	/	正常		脊柱弯曲异常家族史	/	/	/	≥20°	/	4	0	1	0	是
吴雨钶	小学	女	9	/	/	正常		脊柱弯曲异常家族史	/	/	/	≥10°	/	0	0	0	0	是
陈沁阁	小学	女	12	157cm	36kg	正常		无	右高左低7°	左高右低8°	左高右低8°	≥40°	37	0	1	1	0	是
沈熠恺	初中	男	15	172.5	50	正常		无	无侧弯，ATR角＜5°	无侧弯，ATR角＜5°	左低右高 8°	≥10°	10°	3	0	0	0	是
杨冰烨	初中	女	15	163	45	双肩不等高		无	右高左低ATR5°	右高左低ATR5°	左低右高8°	≥20°	/	4	0	0	1	是
於奕格	小学	女	12	168	45	双肩不等高		无	左低右高	左低右高	无侧弯	≥10°	/	1	0	1	0	是
倪灏雯	初中	女	14	/	/	/			/	/	/	＜10°	/	2	0	0	0	否
许王柯	小学	男	9	/	/	正常		无	/	/	/	≥10°	/	0	0	0	0	是
周宇欣	初中	女	13	/	/	正常		无	/	/	/	≥20°	19.3°	4	0	1	0	是
王子恩	小学	男	9	/	/	双肩不等高			/	/	/	＜10°	/	0	0	0	1	否
张月然	小学	女	9	/	/	/			/	/	/	＜10°	/	0	0	1	0	否
周芷昕	小学	女	8	/	/	/			/	/	/	/	/	/	1	1	0	否
杨奕泽	小学	男	8	124	44	正常			无侧弯	左低右高2°	无侧弯	/	/	/	0	0	0	否
傅佳妤	小学	女	7	116	21.05	正常			左低右高3°	左低右高3°	左低右高3°	/	/	/	0	0	0	否
沈郭铖	小学	男	9	140.5	38.7	双肩不等高		脊柱弯曲异常家族史	左低右高4°	左低右高5°	左低右高6°	≥10°	/	0	0	0	0	是
陶楚辰	小学	男	10	138	28	双肩不等高		无	左低右高2°	左低右高5°	左低右高5°	≥10°	/	0	1	0	0	是
吴馨宇	小学	女	9	113.5	19.8	正常		无	无侧弯	无侧弯	无侧弯	≥10°	/	/	0	1	0	是
叶晨宇	小学	男	11	151.5	38.5	正常			无侧弯	无侧弯	无侧弯	/	/	/	0	0	0	否
叶煦涵	小学	男	7	116	20.25	正常			左低右高1°	左低右高1°	左低右高1°	/	/	/	1	0	0	否
俞启悦	小学	女	12	142	31.25	双肩不等高		无	右低左高ATR4°	右低左高ATR5°	右低左高ATR5°	≥10°	/	0	0	0	1	是
王祺燚	小学	男	13	171.5	55.85	正常			右低左高2°	右低左高2°	右低左高2°	/	/	/	1	0	0	否
徐钰菡	小学	女	9	150	30	正常			无侧弯	无侧弯	无侧弯	/	/	/	0	1	1	否
王可	小学	男	12	151	30.65	正常			无侧弯	无侧弯	无侧弯	/	/	/	0	0	0	否
张立廷	小学	男	11	150	33.3	正常		无	右低左高ATR5°	右低左高ATR7°	右低左高ATR5°	≥10°	/	不详	0	0	0	是
高欣菲	小学	女	11	142	33	双肩不等高		脊柱弯曲异常家族史	右低左高ATR4°	右低左高ATR6°	右低左高ATR4°	≥10°	/	0	0	1	1	是
陈思朵	小学	女	8	125	24	正常			左低右高2°	左低右高3°	左低右高5°	＜10°	/	0	1	0	1	否
周梦瑶	小学	女	11	164	61.6	正常		脊柱弯曲异常家族史	左低右高10°	左低右高5°	右低左高ATR3°	≥20°	腰左14°	0	0	0	0	是
周智宸	初中	男	14	175	70.6	双肩不等高			左低右高5°	左低右高4°	左低右高4°	＜10°	腰左7°	3	0	1	0	否
